# Supplementary material for: Comparison of Gene Expression Profile of Epiretinal Membranes Obtained from Eyes with Proliferative Vitreoretinopathy to That of Secondary Epiretinal Membranes
Source: PLoS One. 2013 Jan 23;8(1):e54191. doi: 10.1371/journal.pone.0054191 (PMC3553111; doi:10.1371/journal.pone.0054191)
Supplement: Table S1 — The most abundantly represented genes in the PVR-ERMs cDNA library. The bold letter shows that the genes were expressed both the PVR-ERMs and Secondary ERMs. (XLSX) [file pone.0054191.s001.xlsx]

## Sheet: Table1 
Table S1. The most abundantly represented genes in the PVR-ERMs cDNA library.
Gene Name	Gene Symbol	Ensembl Gene ID	Clones (n)
Metastasis associated lung adenocarcinoma transcript 1	MALAT1	ENSG00000204691	125
Fibronectin	FN1	ENSG00000115414	74
Ferritin light polypeptide	FTL	ENSG00000087086	42
Ubiquitin	UBB	ENSG00000170315	33
Poly (ADP-ribose) polymerase family, member 8	PARP8	ENSG00000151883	22
Small EDRK-rich factor 2	SERF2	ENSG00000140264	21
Collagen alpha-3(I) chain	COL1A2	ENSG00000164692	20
Forkhead box K1	FOXK1	ENSG00000164916	20
Thiopurine S-methyltransferase	TPMT	ENSG00000137364	19
Insulin-like growth factor-binding protein 7	IGFBP7	ENSG00000163453	18
Elongation factor 1-alpha 1	EEF1A1	ENSG00000156508	18
Uncharacterized protein C19orf60	C19orf60	ENSG00000006015	18
Collagen alpha-2(I) chain	COL1A1	ENSG00000108821	17
Collagen alpha-2(III) chain	COL3A1	ENSG00000168542	16
Actin, cytoplasmic 2 (Beta-actin)	ACTB	ENSG00000075624	14
N-acetylglucosamine-6-sulfatase	GNS	ENSG00000135677	14
Vimentin	VIM	ENSG00000026025	12
Metalloproteinase inhibitor 3	TIMP3	ENSG00000100234	12
Plasminogen activator inhibitor 1	SERPINE1	ENSG00000106366	12
Thymosin beta-4	TMSB4X	ENSG00000205542	11
Iduronate 2-sulfatase	IDS	ENSG00000010404	11
MOST2	MOST2	ENSG00000180471	10
Calcium/calmodulin-dependent protein kinase type 1D	CAMK1D	ENSG00000183049	10
N-acetylglucosamine-1-phosphotransferase subunits alpha/beta	GNPTAB	ENSG00000111670	10
Nucleoporin p58/p45	NUPL1	ENSG00000139496	10
Secretory carrier membrane protein 4	SCAMP4	ENSG00000167475	10
Lectin, galactoside-binding, soluble, 1	LGALS1	ENSG00000100097	9
Osteopontin	SPP1	ENSG00000118785	9
CD320 antigen	CD320	ENSG00000167775	9
Thrombospondin-1	THBS1	ENSG00000137801	9
Prothymosin alpha	PTMA	ENSG00000187514	9
Decorin	DCN	ENSG00000011465	8
Myosin light polypeptide 6	MYL6	ENSG00000092841	8
60S ribosomal protein L6	RPL6	ENSG00000089009	8
40S ribosomal protein S6	RPS6	ENSG00000137154	8
Signal transducer and activator of transcription 3	STAT3	ENSG00000168610	8
Periostin	POSTN	ENSG00000133110	7
SPARC	SPARC	ENSG00000113140	7
Alpha crystallin B chain	CRYAB	ENSG00000109846	7
Connective tissue growth factor	CTGF	ENSG00000118523	7
Beta-2-microglobulin	B2M	ENSG00000166710	7
Glyceraldehyde-3-phosphate dehydrogenase	GAPDH	ENSG00000111640	7
Methyltransferase like 2B	METTL2B	ENSG00000165055	7
Ubiquinol-cytochrome c reductase comple	UCRC	ENSG00000184076	7
60S acidic ribosomal protein P1	RPLP1	ENSG00000137818	7
Lumican	LUM	ENSG00000139329	6
Tubulin alpha-3 chain	TUBA1A	ENSG00000167552	6
Insulin-like growth factor-binding protein 3	IGFBP3	ENSG00000146674	6
Cytochrome c oxidase subunit 2	MT-CO2	ENSG00000198712	6
Annexin A2	ANXA2	ENSG00000182718	6
S-phase kinase-associated protein 1A	SKP1A	ENSG00000113558	6
Triosephosphate isomerase	TPI1	ENSG00000111669	6
Extracellular sulfatase Sulf-1	SULF1	ENSG00000137573	5
Collagen alpha-2(V) chain	COL5A2	ENSG00000204262	5
Integrin beta-1	ITGB1	ENSG00000150093	5
Actin, cytoplasmic 2	ACTG1	ENSG00000184009	5
Keratin, type II cytoskeletal 7	KRT7	ENSG00000135480	5
Myosin regulatory light chain 2, nonsarcomeric	MYL12A	ENSG00000101608	5
Thymosin beta-10	TMSB10	ENSG00000034510	5
Integrin-linked protein kinase 1	ILK	ENSG00000166333	5
Interleukin-28 receptor alpha chain	IL28RA	ENSG00000185436	5
Fructose-bisphosphate aldolase A	ALDOA	ENSG00000149925	5
Cathepsin B	CTSB	ENSG00000164733	5
ATP synthase a chain	MT-ATP6	ENSG00000198899	5
NADH dehydrogenase	NDUFA4	ENSG00000189043	5
Nuclear pore complex interacting protein pseudogene	NPIPL3	ENSG00000169203	5
Family with sequence similarity 119, member A	FAM119A	ENSG00000144401	5
Cytochrome c oxidase subunit 1	MT-CO1	ENSG00000198804	5
Protein S100-A11	S100A11	ENSG00000163191	5
60S ribosomal protein L21	RPL21	ENSG00000122026	5
Annexin A5	ANXA5	ENSG00000164111	5
CD59 glycoprotein	CD59	ENSG00000085063	5
Protein enabled homolog	ENAH	ENSG00000154380	5
Golgin subfamily A member 4	GOLGA4	ENSG00000144674	5
Integrin, beta-like 1	ITGBL1	ENSG00000198542	4
Transforming growth factor-beta-induced protein ig-h3	TGFBI	ENSG00000120708	4
Histone H3.3	H3F3B	ENSG00000132475	4
Protein CYR61	CYR61	ENSG00000142871	4
Proteinase-activated receptor 1	F2R	ENSG00000181104	4
Immunoglobulin superfamily member 4B	IGSF4B	ENSG00000162706	4
ATP synthase epsilon chain, mitochondrial	ATP5E	ENSG00000124172	4
NADH dehydrogenase	NDUFB2	ENSG00000090266	4
L-lactate dehydrogenase A chain	LDHA	ENSG00000134333	4
Small nuclear ribonucleoprotein Sm D2	SNRPD2	ENSG00000125743	4
Putative NFkB activating protein	C18orf32	ENSG00000177576	4
HCV F-transactivated protein 1	C4orf3	ENSG00000164096	4
STAR9_HUMAN Isoform 2 of Q9P2P6 - Homo sapiens	STAR9	ENSG00000184935	4
MicroRNA 922	KIAA0226	ENSG00000145016	4
Cytochrome b	MT-CYB	ENSG00000198727	4
NADH-ubiquinone oxidoreductase chain 4	MT-ND4	ENSG00000198886	4
Metalloproteinase inhibitor 1	TIMP1	ENSG00000102265	4
Metallothionein-2	MT2A	ENSG00000125148	4
Protein BEX3	NGFRAP1	ENSG00000166681	4
Oncostatin M receptor	OSMR	ENSG00000145623	4
60S ribosomal protein L3	RPL3	ENSG00000100316	4
40S ribosomal protein S16	RPS16	ENSG00000105193	4
40S ribosomal protein SA	RPSAP15	ENSG00000168028	4
Ring finger protein 181	RNF181	ENSG00000168894	4
Semaphorin-3B	SEMA3B	ENSG00000012171	4
Zinc finger CCCH-type containing 12B	ZC3H12B	ENSG00000102053	4
Zinc finger, matrin-type 3	ZMAT3	ENSG00000172667	4
SH3 domain-binding glutamic acid-rich-like protein 3	SH3BGRL3	ENSG00000142669	4
Vacuolar protein sorting 29	VPS29	ENSG00000111237	4
Clusterin	CLU	ENSG00000120885	3
Translationally-controlled tumor protein	TPT1	ENSG00000133112	3
Cadherin-2	CDH2	ENSG00000170558	3
Actin-related protein 2/3 complex subunit 3	ARPC3	ENSG00000111229	3
Cancer susceptibility candidate 4 isoform a	CASC4	ENSG00000166734	3
CDC26 subunit of anaphase promoting complex	CDC26	ENSG00000176386	3
HP1-BP74	HP1BP3	ENSG00000127483	3
Heat shock cognate 71 kDa protein	HSPA8	ENSG00000109971	3
Mitochondrial import inner membrane translocase subunit Tim8 B	TIMM8B	ENSG00000150779	3
Myofibrillogenesis regulator 1 isoform 2	PNKD	ENSG00000127838	3
Talin-1	TLN1	ENSG00000137076	3
Complement C1q tumor necrosis factor-related protein 6	C1QTNF6	ENSG00000133466	3
Interferon-induced transmembrane protein 3	IFITM3	ENSG00000142089	3
Plasma protease C1 inhibitor	SERPING1	ENSG00000149131	3
Tubulin beta-2 chain	TUBB	ENSG00000196230	3
Vacuolar ATP synthase subunit D	ATP6V1D	ENSG00000100554	3
Protein G10 homolog	BUD31	ENSG00000106245	3
G1/S-specific cyclin-D2	CCND2	ENSG00000118971	3
Cytochrome c oxidase subunit 4 isoform 1	COX4I1	ENSG00000131143	3
Eukaryotic translation initiation factor 5	EIF5	ENSG00000100664	3
Bifunctional UDP-N-acetylglucosamine 2-epimerase/N-acetylmannosamine kinase	GNE	ENSG00000159921	3
14 kDa phosphohistidine phosphatase	PHPT1	ENSG00000054148	3
Proactivator polypeptide	PSAP	ENSG00000197746	3
Ubiquitin-conjugating enzyme E2 L3	UBE2L3	ENSG00000185651	3
Ubiquitin carboxyl-terminal hydrolase isozyme L3	UCHL3	ENSG00000118939	3
Ubiquitin fusion degradation 1-like isoform A	UFD1L	ENSG00000070010	3
Elongation factor 1-gamma	EEF1G	ENSG00000186676	3
2-oxoglutarate and iron-dependent oxygenase domain containing 1	OGFOD1	ENSG00000087263	3
Protein OS-9	OS9	ENSG00000135506	3
CDNA FLJ44788 fis, clone BRACE3038570	Q6ZTC6	ENSG00000205193	3
Apoptosis-related protein 3	C2orf28	ENSG00000138085	3
CDNA FLJ16829 fis, clone UTERU3020583	FLJ16829	ENSG00000203788	3
Coiled-coil-helix-coiled-coil-helix domain-containing protein 5	CHCHD5	ENSG00000125611	3
Dpy-30-like protein	DPY30	ENSG00000162961	3
EGF-containing fibulin-like extracellular matrix protein 1	EFEMP1	ENSG00000115380	3
Family with sequence similarity 73, member A	FAM73A	ENSG00000180488	3
Cytochrome c oxidase subunit 3	MT-CO3	ENSG00000198938	3
Nicotinamide N-methyltransferase	NNMT	ENSG00000166741	3
Serologically defined colon cancer antigen 1	SDCCAG1	ENSG00000165525	3
Transmembrane protein 148	TMEM148	ENSG00000179219	3
Up-regulated during skeletal muscle growth protein 5	USMG5	ENSG00000173915	3
Translocation protein SEC62	TLOC1	ENSG00000008952	3
Small inducible cytokine A2	CCL2	ENSG00000108691	3
Collagen triple helix repeat-containing protein 1	CTHRC1	ENSG00000164932	3
Dynein light chain Tctex-type 1	DYNLT1	ENSG00000146425	3
Macrophage migration inhibitory factor	MIF	ENSG00000099964	3
NEDD8	NEDD8	ENSG00000129559	3
Protein S100-A6	S100A6	ENSG00000197956	3
Semaphorin-3C	SEMA3C	ENSG00000075223	3
Homeobox protein SIX4	SIX4	ENSG00000100625	3
TERF1-interacting nuclear factor 2	TINF2	ENSG00000092330	3
Tropomyosin alpha-4 chain	TPM4	ENSG00000167460	3
60S ribosomal protein L18a	RPL18A	ENSG00000105640	3
60S ribosomal protein L36a-like	RPL36AL	ENSG00000165502	3
40S ribosomal protein S12	RPS12	ENSG00000112306	3
40S ribosomal protein S2	RPS2	ENSG00000140988	3
40S ribosomal protein S3a	RPS3A	ENSG00000145425	3
NHP2-like protein 1	NHP2L1	ENSG00000100138	3
Guanine nucleotide-binding protein G(s) subunit alpha	GNAS	ENSG00000087460	3
Histidine triad nucleotide-binding protein 1	HINT1	ENSG00000169567	3
Afadin	MLLT4	ENSG00000130396	3
Nucleoredoxin	NXN	ENSG00000167693	3
Polyadenylate-binding protein 1	PABPC1	ENSG00000070756	3
Protein kinase C-binding protein 1	PRKCBP1	ENSG00000101040	3
Selenoprotein M	SELM	ENSG00000198832	3
Small ubiquitin-related modifier 1	SUMO1P3	ENSG00000116030	3
Erythropoietin 4 immediate early response	ZC3H15	ENSG00000065548	3
Uncharacterized protein C20orf52	ROMO1	ENSG00000125995	3
Chloride intracellular channel protein 4	CLIC4	ENSG00000169504	3
Ferritin heavy chain	FTH1	ENSG00000167996	3
McKusick-Kaufman/Bardet-Biedl syndromes putative chaperonin	MKKS	ENSG00000125863	3
Thioredoxin	TXN	ENSG00000136810	3
Hepatitis B virus X-interacting protein	HBXIP	ENSG00000134248	2
SON protein	SON	ENSG00000159140	2
RING-box protein 2	RNF7	ENSG00000114125	2
Contactin-3	CNTN3	ENSG00000113805	2
Smooth muscle cell-expressed and macrophage conditioned medium-induced protein 64	COL8A1	ENSG00000144810	2
Collagen alpha-2	COL8A2	ENSG00000171812	2
EGF-like repeat and discoidin I-like domain-containing protein 3	EDIL3	ENSG00000164176	2
Hyaluronan and proteoglycan link protein 1	HAPLN1	ENSG00000145681	2
Adlican	MXRA5	ENSG00000101825	2
Semaphorin-5A	SEMA5A	ENSG00000112902	2
Actin-related protein 2/3 complex subunit 5	ARPC5	ENSG00000162704	2
Calumenin	CALU	ENSG00000128595	2
Calpain small subunit 1	CAPNS1	ENSG00000126247	2
Coiled-coil domain-containing protein 45	CCDC45	ENSG00000141325	2
Coiled-coil domain containing 51	CCDC51	ENSG00000164051	2
CD63 antigen	CD63	ENSG00000135404	2
DNA fragmentation factor subunit alpha	DFFA	ENSG00000160049	2
Heat shock protein HSP 90-alpha	HSP90AA1	ENSG00000080824	2
Galectin-3	LGALS3	ENSG00000131981	2
Ran-specific GTPase-activating protein	RANBP1	ENSG00000099901	2
Transcription elongation factor B polypeptide 2	TCEB2	ENSG00000103363	2
Testis-specific Y-encoded-like protein 1	TSPYL1	ENSG00000189241	2
Cysteine-rich motor neuron 1 protein	CRIM1	ENSG00000150938	2
Annexin A11	ANXA11	ENSG00000122359	2
Complement factor H	CFH	ENSG00000000971	2
C-type lectin domain family 7, member A	CLEC7A	ENSG00000172243	2
ATP-citrate synthase	ACLY	ENSG00000131473	2
Probable cation-transporting ATPase 13A3	ATP13A3	ENSG00000133657	2
ATP synthase subunit alpha	ATP5A1	ENSG00000152234	2
ATP synthase subunit beta	ATP5B	ENSG00000110955	2
ATP synthase lipid-binding protein	ATP5G1	ENSG00000159199	2
ATP synthase coupling factor 6	ATP5J	ENSG00000154723	2
Biglycan	BGN	ENSG00000182492	2
Bone morphogenetic protein receptor type-2	BMPR2	ENSG00000204217	2
Basigin	BSG	ENSG00000172270	2
CD81 antigen	CD81	ENSG00000110651	2
CDC14 cell division cycle 14 homolog C (S. cerevisiae)	CDC14C	ENSG00000081377	2
Cellular nucleic acid-binding protein	CNBP	ENSG00000169714	2
Cytochrome c oxidase polypeptide VIc	COX6C	ENSG00000164919	2
Dihydropyrimidinase-related protein 1	CRMP1	ENSG00000072832	2
ELL-associated factor 1	EAF1	ENSG00000144597	2
Eukaryotic initiation factor 4A-II	EIF4A2	ENSG00000156976	2
RNA-binding protein EWS	EWSR1	ENSG00000182944	2
Exosome complex exonuclease RRP42	EXOSC7	ENSG00000075914	2
FK506-binding protein 3	FKBP3	ENSG00000100442	2
Mitogen-activated protein kinase kinase kinase kinase 3	MAP4K3	ENSG00000011566	2
Protein max	MAX	ENSG00000125952	2
Membrane-bound transcription factor site 2 protease	MBTPS2	ENSG00000012174	2
Myeloid/lymphoid or mixed-lineage leukemia 5	MLL5	ENSG00000005483	2
Mitochondrial 28S ribosomal protein S21	MRPS21	ENSG00000187145	2
NADH dehydrogenase	NDUFB8	ENSG00000166136	2
Pinin	PNN	ENSG00000100941	2
Peptidyl-prolyl cis-trans isomerase B	PPIB	ENSG00000166794	2
Peroxiredoxin-4	PRDX4	ENSG00000123131	2
Proteasome subunit beta type 5	PSMB5	ENSG00000100804	2
peroxidasin homolog	PXDN	ENSG00000130508	2
Ubiquitin-conjugating enzyme E2 G2	UBE2G2	ENSG00000184787	2
Cytochrome c oxidase polypeptide VIIb	COX7B	ENSG00000131174	2
Farnesyl pyrophosphate synthetase	FDPS	ENSG00000160752	2
PEST proteolytic signal-containing nuclear protein	PCNP	ENSG00000081154	2
26S proteasome non-ATPase regulatory subunit 2	PSMD2	ENSG00000175166	2
Ribonuclease K6	RNASE6	ENSG00000169413	2
RING finger protein 41	RNF41	ENSG00000181852	2
Small nuclear ribonucleoprotein G	SNRPG	ENSG00000143977	2
Succinyl-CoA ligase	SUCLG1	ENSG00000163541	2
Twinfilin-1	TWF1	ENSG00000151239	2
CDNA FLJ13336 fis, clone OVARC1001879	AGBL5	ENSG00000084693	2
Small acidic protein	C11orf58	ENSG00000110696	2
UPF0139 protein CGI-140	C19orf56	ENSG00000105583	2
Uncharacterized protein C4orf34	C4orf34	ENSG00000163683	2
Uncharacterized protein CXorf20	CXorf20	ENSG00000177324	2
NLR family member X1 isoform 2	FLJ42448	ENSG00000205334	2
Full-length cDNA 5-PRIME end of clone CS0DI001YE04 of Placenta of Homo sapiens	CS0DI001YE04	ENSG00000165801	2
Astrotactin 2 isoform c	ASTN2	ENSG00000148219	2
BolA-like protein 3	BOLA3	ENSG00000163170	2
Versican core protein	CSPG2	ENSG00000038427	2
40S ribosomal protein S25	FAM40B	ENSG00000128578	2
HRIHFB2063 protein	FAM59B	ENSG00000157833	2
Gamma-aminobutyric acid receptor-associated protein-like 1	GABARAPL1	ENSG00000139112	2
Heterogeneous nuclear ribonucleoprotein A1	HNRPA1	ENSG00000135486	2
Heterogeneous nuclear ribonucleoprotein H3	HNRPH3	ENSG00000096746	2
KIAA0355	KIAA0355	ENSG00000166398	2
KIAA0460	KIAA0460	ENSG00000163125	2
KIAA1267	KIAA1267	ENSG00000120071	2
Neuroblastoma breakpoint family, member 20	NBPF20	ENSG00000203832	2
H/ACA ribonucleoprotein complex subunit 3	NOLA3	ENSG00000182117	2
Similar to envelope protein	NP_620136.2	ENSG00000166718	2
Outer dense fiber of sperm tails 2-like isoform a	ODF2L	ENSG00000122417	2
Paraneoplastic antigen Ma2	PNMA2	ENSG00000171362	2
Em:AC005003.4 protein	Q6ICM0	ENSG00000184390	2
OK/SW-CL.92	Q8NI72	ENSG00000204672	2
RNA-binding protein 34	RBM34	ENSG00000188739	2
Receptor expression-enhancing protein 5	REEP5	ENSG00000129625	2
60S ribosomal protein L41	RP11-65N13.4	ENSG00000176534	2
Selenoprotein K	RP11-884K10.1	ENSG00000113811	2
Stress 70 protein chaperone microsome-associated 60 kDa protein	STCH	ENSG00000155304	2
Ubiquinol-cytochrome c reductase complex 6.4 kDa protein	UQCR	ENSG00000127540	2
WD repeat domain 32	WDR32	ENSG00000122741	2
Glutamate--cysteine ligase regulatory subunit	GCLM	ENSG00000023909	2
Dynein heavy chain domain 3	DNAH2	ENSG00000183914	2
Destrin	DSTN	ENSG00000125868	2
NADH-ubiquinone oxidoreductase 18 kDa subunit	NDUFS4	ENSG00000164258	2
Thy-1 membrane glycoprotein	THY1	ENSG00000154096	2
Proliferating cell nuclear antigen	PCNA	ENSG00000132646	2
Retinoblastoma-binding protein 5	RBBP5	ENSG00000117222	2
Short stature homeobox protein	SHOX	ENSG00000185960	2
SWI/SNF-related matrix-associated actin-dependent regulator of chromatin subfamily C member 1	SMARCC1	ENSG00000173473	2
SOX-13 protein	SOX13	ENSG00000143842	2
Transcription factor SOX-4	SOX4	ENSG00000124766	2
Transgelin	TAGLN	ENSG00000149591	2
Tetraspanin-3	TSPAN3	ENSG00000140391	2
60S ribosomal protein L34	RPL34	ENSG00000109475	2
60S ribosomal protein L35	RPL35	ENSG00000136942	2
60S ribosomal protein L7	RPL7	ENSG00000147604	2
60S acidic ribosomal protein P0	RPLP0	ENSG00000089157	2
60S acidic ribosomal protein P2	RPLP2	ENSG00000177600	2
40S ribosomal protein S11	RPS11	ENSG00000142534	2
40S ribosomal protein S13	RPS13	ENSG00000110700	2
40S ribosomal protein S25	RPS25	ENSG00000118181	2
40S ribosomal protein S8	RPS8	ENSG00000142937	2
Calmodulin 1	CALM1	ENSG00000198668	2
Calmodulin 2	CALM2	ENSG00000143933	2
Calpastatin	CAST	ENSG00000153113	2
COMM domain-containing protein 6	COMMD6	ENSG00000188243	2
Guanine nucleotide-binding protein G(I)/G(S)/G(O) gamma-7 subunit	GNG7	ENSG00000176533	2
GRINL1A combined protein isoform 1	GRINL1A	ENSG00000137878	2
Membrane-associated progesterone receptor component 1	PGRMC1	ENSG00000101856	2
Rho-related GTP-binding protein RhoC	RHOC	ENSG00000155366	2
Thyroid receptor-interacting protein 12	TRIP12	ENSG00000153827	2
Uveal autoantigen with coiled-coil domains and ankyrin repeats protein	UACA	ENSG00000137831	2
14-3-3 protein beta/alpha	YWHAB	ENSG00000166913	2
Zinc finger CCCH-type, antiviral 1-like	ZC3HAV1L	ENSG00000146858	2
Zinc finger protein 101	ZNF101	ENSG00000181896	2
Zinc finger protein 281	ZNF281	ENSG00000162702	2
Homocysteine-responsive endoplasmic reticulum-resident ubiquitin-like domain member 1 protein	HERPUD1	ENSG00000051108	2
DNA-binding protein inhibitor ID-3	ID3	ENSG00000117318	2
Latexin	LXN	ENSG00000079257	2
NEDD8 ultimate buster 1	NUB1	ENSG00000013374	2
Tissue factor pathway inhibitor 2	TFPI2	ENSG00000105825	2
ADP-ribosylation factor-like protein 3	ARL3	ENSG00000138175	2
PRA1 family protein 3	ARL6IP5	ENSG00000144746	2
ATG16 autophagy related 16-like 2	ATG16L2	ENSG00000168010	2
Acetylcholine receptor protein subunit beta	CHRNB1	ENSG00000170175	2
Acyl-CoA-binding protein	DBI	ENSG00000155368	2
Protein DJ-1	PARK7	ENSG00000116288	2
Sec1 family domain-containing protein 1	SCFD1	ENSG00000092108	2
Serine incorporator 1	SERINC1	ENSG00000111897	2
Solute carrier family 2, facilitated glucose transporter member 1	SLC2A1	ENSG00000117394	2
Solute carrier family 39	SLC39A9	ENSG00000029364	2
Gamma-aminobutyric acid receptor-associated protein-like 2	GABARAPL2	ENSG00000034713	2
Phosphatidylinositol-binding clathrin assembly protein	PICALM	ENSG00000073921	2
Epididymal secretory protein E1	NPC2	ENSG00000119655	2
Bcl-2-like 13 protein	BCL2L13	ENSG00000099968	1
Dolichyl-diphosphooligosaccharide--protein glycosyltransferase subunit DAD1	DAD1	ENSG00000129562	1
Programmed cell death protein 5	PDCD5	ENSG00000105185	1
Serpin B9	SERPINB9	ENSG00000170542	1
Porimin	TMEM123	ENSG00000152558	1
Transmembrane protein 85	TMEM85	ENSG00000128463	1
TSC22 domain family protein 3	TSC22D3	ENSG00000157514	1
A-kinase anchor protein 9	AKAP9	ENSG00000127914	1
Armadillo repeat gene deletes in velocardiofacial syndrome	ARVCF	ENSG00000099889	1
Putative mucin core protein 24	CD164	ENSG00000135535	1
Lymphocyte function-associated antigen 3	CD58	ENSG00000116815	1
Cadherin-like 29	CDH29	ENSG00000187492	1
Claudin domain-containing protein 1	CLDND1	ENSG00000080822	1
Collagen alpha-1	COL12A1	ENSG00000111799	1
Collagen alpha-4	COL4A4	ENSG00000081052	1
Collagen alpha-1	COL5A1	ENSG00000130635	1
Intercellular adhesion molecule 4	ICAM4	ENSG00000105371	1
Integrin alpha-11	ITGA11	ENSG00000137809	1
Integrin alpha-V	ITGAV	ENSG00000138448	1
S-formylglutathione hydrolase	ESD	ENSG00000139684	1
Filamin-binding LIM protein 1	FBLIM1	ENSG00000162458	1
Anosmin-1	KAL1	ENSG00000011201	1
Microfibril-associated glycoprotein 4	MFAP4	ENSG00000166482	1
Sialic acid-binding Ig-like lectin 10	SIGLEC10	ENSG00000142512	1
V-set and immunoglobulin domain containing 1	VSIG1	ENSG00000101842	1
Actin-binding LIM protein 1	ABLIM1	ENSG00000099204	1
Tropomyosin 3 pseudogene	AC010149.3	ENSG00000183022	1
Actin, aortic smooth muscle	ACTA2	ENSG00000107796	1
Actin-related protein 10	ACTR10	ENSG00000131966	1
Actin-like protein 2	ACTR2	ENSG00000138071	1
Ankyrin repeat family A protein 2	ANKRA2	ENSG00000164331	1
Amyloid-like protein 2	APLP2	ENSG00000084234	1
Arfaptin-2	ARFIP2	ENSG00000132254	1
Adenylyl cyclase-associated protein 1	CAP1	ENSG00000131236	1
Macrophage capping protein	CAPG	ENSG00000042493	1
F-actin capping protein subunit beta	CAPZB	ENSG00000077549	1
Caveolin-1	CAV1	ENSG00000105974	1
Coiled-coil domain containing 104	CCDC104	ENSG00000163001	1
MDS011	CCDC90B	ENSG00000137500	1
Serine/threonine-protein kinase MRCK alpha	CDC42BPA	ENSG00000143776	1
Cofilin-1	CFL1	ENSG00000172757	1
Chromodomain-helicase-DNA-binding protein 1	CHD1	ENSG00000153922	1
Calponin-3	CNN3	ENSG00000117519	1
Postsynaptic protein CRIPT	CRIPT	ENSG00000119878	1
CWF19-like 1, cell cycle control	CWF19L1	ENSG00000095485	1
Dynactin-1	DCTN1	ENSG00000204843	1
Dynactin subunit 2	DCTN2	ENSG00000175203	1
Dystrophin	DMD	ENSG00000198947	1
Dynein light chain 1, cytoplasmic	DYNLL1	ENSG00000088986	1
FH1/FH2 domain-containing protein	FHOD1	ENSG00000135723	1
Filamin-B	FLNB	ENSG00000136068	1
Histone H2A.Z	H2AFZ	ENSG00000164032	1
Histone H3.3	H3F3A	ENSG00000163041	1
Histone H2B type 1-K	HIST1H2BK	ENSG00000197903	1
HECT, UBA and WWE domain-containing protein 1	HUWE1	ENSG00000086758	1
Keratin, type I cytoskeletal 19	KRT19	ENSG00000171345	1
Myosin-9	MYH9	ENSG00000100345	1
NEXN protein	NEXN	ENSG00000162614	1
Golgi reassembly-stacking protein 2	GORASP2	ENSG00000115806	1
Novel protein	MAP7D3	ENSG00000129680	1
Protein MIS12 homolog	MIS12	ENSG00000167842	1
Neuroplastin	NPTN	ENSG00000156642	1
Palladin	PALLD	ENSG00000129116	1
Plastin-3	PLS3	ENSG00000102024	1
Radixin	RDX	ENSG00000137710	1
SSXT protein	SS18	ENSG00000141380	1
Insulin-like growth factor-binding protein 2	IGFBP2	ENSG00000115457	1
Nucleoside diphosphate-linked moiety X motif 6	NUDT6	ENSG00000170917	1
HLA class II histocompatibility antigen, DR alpha chain	2DRA	ENSG00000206308	1
Complement component 1, r subcomponent	C1R	ENSG00000159403	1
Cannabinoid receptor 2	CNR2	ENSG00000188822	1
Cysteine-rich protein 2	CRIP2	ENSG00000182809	1
Tissue factor	F3	ENSG00000117525	1
High affinity immunoglobulin epsilon receptor gamma-subunit	FCER1G	ENSG00000158869	1
HLA class I histocompatibility antigen, B-7 alpha chain	HLA-B	ENSG00000204523	1
HLA class II histocompatibility antigen, DP alpha chain	HLA-DPA1	ENSG00000168384	1
HLA class I histocompatibility antigen, alpha chain E	HLA-E	ENSG00000204592	1
Interleukin-6 receptor alpha chain	IL6R	ENSG00000160712	1
Cell division cycle 2-like 1	CD11B	ENSG00000189229	1
Melanoma inhibitory activity protein 3	MIA3	ENSG00000154305	1
Pentraxin-related protein PTX3	PTX3	ENSG00000163661	1
Sterile alpha and TIR motif-containing protein 1	SARM1	ENSG00000004139	1
Tubulointerstitial nephritis antigen-like	TINAGL1	ENSG00000142910	1
Triggering receptor expressed on myeloid cells 1	TREM1	ENSG00000124731	1
Lymphotactin	XCL1	ENSG00000143184	1
Acyl-coenzyme A thioesterase 11	ACOT11	ENSG00000162390	1
Acyl-coenzyme A thioesterase 9	ACOT9	ENSG00000123130	1
Delta 1-pyrroline-5-carboxylate synthetase	ALDH18A1	ENSG00000059573	1
Sarcoplasmic/endoplasmic reticulum calcium ATPase 2	ATP2A2	ENSG00000174437	1
ATP synthase lipid-binding protein	ATP5G3	ENSG00000154518	1
ATP synthase D chain	ATP5H	ENSG00000167863	1
Ataxin-2	ATXN2	ENSG00000204842	1
2-oxoisovalerate dehydrogenase subunit beta	BCKDHB	ENSG00000083123	1
Golgin 45	BLZF1	ENSG00000117475	1
Polycomb group RING finger protein 4	BMI1	ENSG00000168283	1
Transcription factor BTF3	BTF3	ENSG00000145741	1
Cystathionine beta-synthase	CBS	ENSG00000160200	1
Serine/threonine-protein kinase Chk2	CHEK2	ENSG00000183765	1
Carbohydrate sulfotransferase 3	CHST3	ENSG00000122863	1
Circadian locomoter output cycles protein kaput	CLOCK	ENSG00000134852	1
UMP-CMP kinase	CMPK	ENSG00000162368	1
CCR4-NOT transcription complex subunit 8	CNOT8	ENSG00000155508	1
Ubiquinone biosynthesis methyltransferase COQ5	COQ5	ENSG00000110871	1
Cytochrome c oxidase polypeptide VIIc	COX7C	ENSG00000127184	1
Copine-3	CPNE3	ENSG00000085719	1
cAMP response element-binding protein 5	CREB5	ENSG00000146592	1
Cathepsin H	CTSH	ENSG00000103811	1
Cathepsin K	CTSK	ENSG00000143387	1
Cathepsin L	CTSL	ENSG00000135047	1
Cathepsin S	CTSS	ENSG00000163131	1
Cullin-4B	CUL4B	ENSG00000158290	1
Cullin-5	CUL5	ENSG00000166266	1
C-X-C chemokine receptor type 4	CXCR4	ENSG00000121966	1
CAAX box protein 1	CXX1	ENSG00000134590	1
CpG-binding protein	CXXC1	ENSG00000154832	1
CXXC finger 5	CXXC5	ENSG00000171604	1
Deoxycytidylate deaminase	DCTD	ENSG00000129187	1
DCN1, defective in cullin neddylation 1, domain containing 5	DCUN1D5	ENSG00000137692	1
ATP-dependent RNA helicase DDX3X	DDX3X	ENSG00000124487	1
DEAD	DDX59	ENSG00000118197	1
Dihydroorotate dehydrogenase	DHODH	ENSG00000102967	1
CSL-type zinc finger-containing protein 2	DPH3	ENSG00000154813	1
Dual specificity protein phosphatase 1	DUSP1	ENSG00000120129	1
Eukaryotic translation initiation factor 1	EIF1	ENSG00000173812	1
Eukaryotic translation initiation factor 1A, X-chromosomal	EIF1AX	ENSG00000173674	1
Eukaryotic translation initiation factor 2 subunit 1	EIF2S1	ENSG00000134001	1
Eukaryotic translation initiation factor 4 gamma 2	EIF4G2	ENSG00000110321	1
Eukaryotic translation initiation factor 5B	EIF5B	ENSG00000158417	1
ETS-related transcription factor Elf-1	ELF1	ENSG00000120690	1
Alpha-enolase	ENO1	ENSG00000074800	1
Ectonucleoside triphosphate diphosphohydrolase 4	ENTPD4	ENSG00000197217	1
Enhancer of rudimentary homolog	ERH	ENSG00000100632	1
Endoplasmic reticulum protein ERp29	ERP29	ENSG00000089248	1
Exosome complex exonuclease RRP43	EXOSC8	ENSG00000120699	1
Ubiquitin-like protein FUBI	FAU	ENSG00000149806	1
Feminization 1 homolog a	FEM1C	ENSG00000145780	1
Polypeptide N-acetylgalactosaminyltransferase 1	GALNT1	ENSG00000141429	1
Glutamate dehydrogenase 1	GLUD1	ENSG00000148672	1
Inosine-5'-monophosphate dehydrogenase 2	IMPDH2	ENSG00000178035	1
Inosine triphosphate pyrophosphatase	ITPA	ENSG00000125877	1
Lipopolysaccharide-induced tumor necrosis factor-alpha factor	LITAF	ENSG00000189067	1
Lysyl oxidase homolog 2	LOXL2	ENSG00000134013	1
Leucine rich repeat	LRRFIP1	ENSG00000124831	1
Multiple coagulation factor deficiency protein 2	MCFD2	ENSG00000180398	1
Mediator of RNA polymerase II transcription subunit 12	MED12	ENSG00000184634	1
Alpha-1,6-mannosyl-glycoprotein 2-beta-N-acetylglucosaminyltransferase	MGAT2	ENSG00000168282	1
Mitochondrial ribosomal protein L14	MRPL14	ENSG00000180992	1
Mitochondrial ribosomal protein L24	MRPL24	ENSG00000143314	1
Mitochondrial 28S ribosomal protein S32	MRPL42	ENSG00000198015	1
28S ribosomal protein S18a	MRPS18A	ENSG00000096080	1
Mitochondrial 28S ribosomal protein S33	MRPS33	ENSG00000090263	1
Mitochondrial 28S ribosomal protein S5	MRPS5	ENSG00000144029	1
Musculin	MSC	ENSG00000178860	1
Methionine sulfoxide reductase B3 isoform 2	MSRB3	ENSG00000174099	1
Myotubularin related protein 12	MTMR12	ENSG00000150712	1
Myotrophin	MTPN	ENSG00000105887	1
NADH dehydrogenase	NDUFA1	ENSG00000125356	1
NADH dehydrogenase	NDUFA12	ENSG00000184752	1
NADH dehydrogenase	NDUFA13	ENSG00000130288	1
NADH dehydrogenase	NDUFA3	ENSG00000170906	1
NADH dehydrogenase	NDUFA6	ENSG00000184983	1
NADH dehydrogenase	NDUFB11	ENSG00000147123	1
NADH dehydrogenase	NDUFB3	ENSG00000119013	1
NADH-ubiquinone oxidoreductase KFYI subunit	NDUFC1	ENSG00000109390	1
NADH-ubiquinone oxidoreductase 24 kDa subunit	NDUFV2	ENSG00000178127	1
ADP-sugar pyrophosphatase	NUDT5	ENSG00000165609	1
Ornithine decarboxylase antizyme	OAZ1	ENSG00000104904	1
Ornithine decarboxylase	ODC1	ENSG00000115758	1
PHD finger protein 6	PHF6	ENSG00000156531	1
Pyruvate kinase isozymes M1/M2	PKM2	ENSG00000067225	1
Urokinase plasminogen activator surface receptor	PLAUR	ENSG00000011422	1
DNA polymerase subunit delta 4	POLD4	ENSG00000175482	1
DNA polymerase eta	POLH	ENSG00000170734	1
DNA-directed RNA polymerase II subunit J	POLR2J	ENSG00000005075	1
Serum paraoxonase/arylesterase 2	PON2	ENSG00000105854	1
Inorganic pyrophosphatase	PPA1	ENSG00000180817	1
Peptidyl-prolyl cis-trans isomerase A	PPIA	ENSG00000196262	1
Serine/threonine-protein phosphatase 2B catalytic subunit alpha isoform	PPP3CA	ENSG00000138814	1
Pre-mRNA-splicing factor 18	PRPF18	ENSG00000165630	1
Proteasome subunit alpha type 1	PSMA1	ENSG00000129084	1
Proteasome subunit alpha type 5	PSMA5	ENSG00000143106	1
Proteasome subunit alpha type 6	PSMA6	ENSG00000100902	1
26S proteasome non-ATPase regulatory subunit 8	PSMD8	ENSG00000099341	1
Platelet-activating factor receptor	PTAFR	ENSG00000169403	1
Phosphatidylserine synthase 1	PTDSS1	ENSG00000156471	1
Tyrosine-protein kinase-like 7	PTK7	ENSG00000112655	1
Protein tyrosine phosphatase type IVA protein 1	PTP4A1	ENSG00000112245	1
Tyrosine-protein phosphatase non-receptor type 2	PTPN2	ENSG00000175354	1
6-pyruvoyl tetrahydrobiopterin synthase	PTS	ENSG00000150787	1
PX domain-containing protein kinase-like protein	PXK	ENSG00000168297	1
Peroxisome assembly factor 1	PXMP3	ENSG00000164751	1
Splicing factor 3B subunit 5	SF3B5	ENSG00000169976	1
Splicing factor, arginine/serine-rich 2	SFRS2	ENSG00000161547	1
Transcription elongation factor B polypeptide 1	TCEB1	ENSG00000154582	1
Transcription factor Dp-1	TFDP1	ENSG00000198176	1
Ubiquitin-conjugating enzyme E2 D3	UBE2D3	ENSG00000109332	1
SUMO-1-conjugating enzyme UBC9	UBE2I	ENSG00000103275	1
Ubiquitin protein ligase E3B	UBE3B	ENSG00000151148	1
Ubiquitin-fold modifier 1	UFM1	ENSG00000120686	1
Ubiquitin carboxyl-terminal hydrolase 47	USP47	ENSG00000170242	1
Ubiquitin specific protease 54	USP54	ENSG00000166348	1
Probable tyrosyl-tRNA synthetase	YARS2	ENSG00000139131	1
Proto-oncogene tyrosine-protein kinase Yes	YES1	ENSG00000176105	1
ATP-dependent metalloprotease YME1L1	YME1L1	ENSG00000136758	1
YTH domain-containing protein 1	YTHDC1	ENSG00000083896	1
14-3-3 protein eta	YWHAH	ENSG00000128245	1
Carboxymethylenebutenolidase-like	CMBL	ENSG00000164237	1
Cytochrome c oxidase subunit VIIa-related protein	COX7A2L	ENSG00000115944	1
Guanosine monophosphate reductase 2 isoform 2	GMPR2	ENSG00000100938	1
GDH/6PGL endoplasmic bifunctional protein	H6PD	ENSG00000049239	1
HBS1-like protein	HBS1L	ENSG00000112339	1
Isoleucyl-tRNA synthetase, cytoplasmic	IARS	ENSG00000196305	1
Immature colon carcinoma transcript 1 protein	ICT1	ENSG00000167862	1
Inositol polyphosphate 1-phosphatase	INPP1	ENSG00000151689	1
HsKin17 protein	KIN	ENSG00000151657	1
La ribonucleoprotein domain family, member 7	LARP7	ENSG00000174720	1
Acyl-CoA:lysophosphatidylglycerol acyltransferase 1	LPGAT1	ENSG00000123684	1
Glycylpeptide N-tetradecanoyltransferase 2	NMT2	ENSG00000152465	1
Puromycin-sensitive aminopeptidase	NPEPPS	ENSG00000141279	1
N-acetylneuraminate pyruvate lyase	NPL	ENSG00000135838	1
Peptidyl-glycine alpha-amidating monooxygenase	PAM	ENSG00000145730	1
Phosphoglycerate mutase 1	PGAM1	ENSG00000171314	1
26S proteasome non-ATPase regulatory subunit 13	PSMD13	ENSG00000185627	1
Geranylgeranyl transferase type-2 alpha subunit	RABGGTA	ENSG00000100949	1
RNA-binding protein 6	RBM6	ENSG00000004534	1
Ring finger protein 149	RNF149	ENSG00000163162	1
Dolichyl-diphosphooligosaccharide--protein glycosyltransferase 63 kDa subunit	RPN2	ENSG00000118705	1
Ribonuclease P protein subunit p21	RPP21	ENSG00000204596	1
Sacsin	SACS	ENSG00000151835	1
SAPS domain family, member 3	SAPS3	ENSG00000110075	1
Squamous cell carcinoma antigen recognized by T-cells 3	SART3	ENSG00000075856	1
Diamine acetyltransferase 1	SAT1	ENSG00000130066	1
Sentrin-specific protease 7	SENP7	ENSG00000138468	1
26 proteasome complex subunit DSS1	SHFM1	ENSG00000127922	1
Signal peptidase complex subunit 2	SPCS2	ENSG00000118363	1
Lupus La protein	SSB	ENSG00000138385	1
Synaptojanin-2	SYNJ2	ENSG00000078269	1
UTP--glucose-1-phosphate uridylyltransferase 2	UGP2	ENSG00000169764	1
Putative methyltransferase WBSCR22	WBSCR22	ENSG00000071462	1
Golgin subfamily A member 6-like protein 9	GOLGA6L5	ENSG00000196648	1
Retinal-specific ATP-binding cassette transporter	ABCA4	ENSG00000198691	1
CDNA FLJ45244 fis, clone BRCOC2009638	NM_207443	ENSG00000198411	1
CDNA FLJ45866 fis, clone OCBBF3001616	Q6ZS35	ENSG00000196088	1
CDNA FLJ45615 fis, clone BRTHA3026180	Q6ZSD6	ENSG00000204865	1
CDNA FLJ38936 fis, clone NT2NE2015275	Q8N8S4	ENSG00000198447	1
CDNA FLJ12681 fis, clone NT2RM4002446	TMEM112	ENSG00000103227	1
Protein FRA10AC1	C10orf4	ENSG00000148690	1
Isoform 4 of Q86Y37	C10orf46	ENSG00000151893	1
Cyclin fold protein 1	C10orf9	ENSG00000108100	1
Selenoprotein H	C11orf31	ENSG00000211450	1
Uncharacterized protein C11orf51	C11orf51	ENSG00000110200	1
Isoform 3 of Q9H714	C13orf18	ENSG00000102445	1
Uncharacterized protein C14orf147	C14orf147	ENSG00000165389	1
homeobox prox 1	C14orf166	ENSG00000087302	1
Uncharacterized protein C15orf24	C15orf24	ENSG00000134153	1
CDNA FLJ31153 fis, clone IMR322001600	C16orf63	ENSG00000133393	1
Uncharacterized protein C17orf37	C17orf37	ENSG00000141741	1
Leydig cell tumor 10 kDa protein homolog	C19orf53	ENSG00000104979	1
Novel protein	C1orf131	ENSG00000143633	1
Uncharacterized protein C1orf158	C1orf158	ENSG00000157330	1
Novel protein	C1orf31	ENSG00000168275	1
Uncharacterized protein C20orf116	C20orf116	ENSG00000198171	1
HSUP1 protein	C20orf199	ENSG00000177410	1
UPF0054 protein C21orf57	C21orf57	ENSG00000182362	1
Uncharacterized protein C2orf12	C2orf12	ENSG00000178688	1
Probable protein BRICK1	C3orf10	ENSG00000134075	1
Uncharacterized protein C3orf26	C3orf26	ENSG00000184220	1
DNA polymerase nu	C4orf15	ENSG00000130997	1
CDNA FLJ20280 fis, clone HEP03525 (Chromosome 4 open reading frame 30)	C4orf30	ENSG00000163257	1
CDNA FLJ37562 fis, clone BRCOC2000487	C5orf24	ENSG00000181904	1
Isoform 2 of Q5SQH8	C6orf136	ENSG00000204564	1
C6orf153 protein	C6orf153	ENSG00000124541	1
OTTHUMP00000017434	C6orf211	ENSG00000146476	1
Uncharacterized bone marrow protein BM033	C6orf35	ENSG00000122339	1
C6orf51 protein	C6orf51	ENSG00000155115	1
Uncharacterized protein C8orf40	C8orf40	ENSG00000176209	1
CDNA FLJ25402 fis, clone TST02870	C8orf48	ENSG00000164743	1
Aminopeptidase O	C9orf3	ENSG00000148120	1
C9orf52 protein	C9orf52	ENSG00000155158	1
C9orf80 protein	C9orf80	ENSG00000148153	1
Uroplakin-3-like protein	AC105052.1	ENSG00000205236	1
ACN9 protein homolog	ACN9	ENSG00000196636	1
AL035460.2	AL035460.2	ENSG00000180344	1
cDNA FLJ44703 fis, clone BRACE3016788	FLJ44703	ENSG00000186316	1
Angel homolog 2	ANGEL2	ENSG00000174606	1
BolA-like protein 2	BOLA2	ENSG00000183336	1
Armadillo repeat containing 8 isoform 2	ARMC8	ENSG00000114098	1
Coiled-coil-helix-coiled-coil-helix domain-containing protein 1	CHCHD1	ENSG00000172586	1
Coiled-coil-helix-coiled-coil-helix domain-containing protein 2	CHCHD2	ENSG00000106153	1
CBF1-interacting corepressor	CIR	ENSG00000138433	1
Cytoskeleton-associated protein 4	CKAP4	ENSG00000136026	1
Protein CXorf45	CXorf45	ENSG00000101901	1
EF-hand calcium binding domain 7	EFCAB7	ENSG00000203965	1
Eukaryotic translation initiation factor 3 subunit 7	EIF3S7	ENSG00000100353	1
Eukaryotic translation initiation factor 3 subunit 8	EIF3S8	ENSG00000184110	1
Exonuclease 3'-5' domain-like 1	EXDL1	ENSG00000178997	1
Family with sequence similarity 116, member A	FAM116A	ENSG00000174839	1
Family with sequence similarity 134, member C	FAM134C	ENSG00000141699	1
Family with sequence similarity 184, member B	FAM184B	ENSG00000047662	1
Protein FAM44B	FAM44B	ENSG00000145919	1
Family with sequence similarity 62	FAM62B	ENSG00000117868	1
Family with sequence similarity 63, member A	FAM63A	ENSG00000143409	1
Protein FAM8A1	FAM8A1	ENSG00000137414	1
FERM domain-containing protein 4A	FRMD4A	ENSG00000151474	1
Guanine nucleotide-binding protein subunit beta 2-like 1	GNB2L1	ENSG00000204628	1
3-hydroxyacyl-CoA dehydrogenase type-2	HADH2	ENSG00000072506	1
HS1-associating protein X-1	HAX1	ENSG00000143575	1
Minor histocompatibility antigen H13	HM13	ENSG00000101294	1
Heterogeneous nuclear ribonucleoprotein A/B	HNRPAB	ENSG00000197451	1
Heterogeneous nuclear ribonucleoprotein K	HNRPK	ENSG00000165119	1
Heterogeneous nuclear ribonucleoprotein M	HNRPM	ENSG00000099783	1
IQ motif and WD repeats 1 isoform a	IQWD1	ENSG00000143164	1
KDEL motif-containing protein 2	KDELC2	ENSG00000178202	1
KIAA0247	KIAA0247	ENSG00000100647	1
KIAA0748	KIAA0748	ENSG00000135426	1
Hook-related protein 1	KIAA1212	ENSG00000115355	1
Novel protein	KIAA1462	ENSG00000165757	1
La ribonucleoprotein domain family, member 5	LARP5	ENSG00000107929	1
Latent-transforming growth factor beta-binding protein, isoform 1L	LTBP1	ENSG00000049323	1
LYR motif-containing protein 5	LYRM5	ENSG00000205707	1
LYR motif-containing protein 7	LYRM7	ENSG00000186687	1
Mannosidase, endo-alpha-like isoform 2	MANEAL	ENSG00000185090	1
Myristoylated alanine-rich C-kinase substrate	MARCKS	ENSG00000155130	1
Microfibrillar-associated protein 2	MFAP2	ENSG00000117122	1
MMS19-like protein	MMS19L	ENSG00000155229	1
Metal-response element-binding transcription factor 2	MTF2	ENSG00000143033	1
NADH-ubiquinone oxidoreductase chain 2	MT-ND2	ENSG00000198763	1
Transmembrane anchor protein 1	MXRA7	ENSG00000182534	1
H/ACA ribonucleoprotein complex subunit 2	NOLA2	ENSG00000145912	1
Similar to RIKEN cDNA 2310016C16	NP_001008398.1	ENSG00000164294	1
DnaJ homology subfamily A member 5 isoform 1	NP_001012339.2	ENSG00000168724	1
U11/U12 snRNP 35K isoform a	NP_008951	ENSG00000184209	1
Phosphonoformate immuno-associated protein 5	NP_055702	ENSG00000139617	1
MGC4677 protein	NP_443103	ENSG00000184943	1
GREB1 protein isoform b	NP_683701	ENSG00000196208	1
Similar to AVLV472	NP_996849.2	ENSG00000178776	1
OCIA domain containing 2 isoform 1	OCIAD2	ENSG00000145247	1
Phosphodiesterase 4D interacting protein isoform 2	PDE4DIP	ENSG00000178104	1
Preimplantation protein 3	PREI3	ENSG00000115540	1
Novel protein	Q5TB04	ENSG00000186275	1
LOC152217 protein	Q6P6A7	ENSG00000179823	1
Ovarian epithelial carcinoma-related protein	Q86UW0	ENSG00000204232	1
Apolipoprotein L, 6	Q8N862	ENSG00000196785	1
Importin beta-3	RANBP5	ENSG00000065150	1
Regulator of G-protein signalling like 1	RGSL2	ENSG00000121446	1
Putative uncharacterized protein ENSP00000358670	RP11-451M19.1	ENSG00000203876	1
Squamous cell carcinoma antigen recognized by T-cells 2	SART2	ENSG00000111817	1
Serpin B6	SERPINB6	ENSG00000124570	1
Sulfatase-modifying factor 2	SUMF2	ENSG00000129103	1
Synaptojanin-2-binding protein	SYNJ2BP	ENSG00000133983	1
Threonine aspartase 1	TASP1	ENSG00000089123	1
TatD DNase domain-containing deoxyribonuclease 2	TATDN2	ENSG00000157014	1
Transmembrane and coiled-coil domain-containing protein 1	TMCO1	ENSG00000143183	1
Transmembrane protein 106B	TMEM106B	ENSG00000106460	1
Transmembrane protein 109	TMEM109	ENSG00000110108	1
Transmembrane protein 131	TMEM131	ENSG00000075568	1
Integral membrane protein GPR178	TMEM181	ENSG00000146433	1
Transmembrane protein 43	TMEM43	ENSG00000170876	1
Transmembrane protein 49	TMEM49	ENSG00000062716	1
Transmembrane protein 58	TMEM58	ENSG00000198892	1
Transmembrane protein 87B	TMEM87B	ENSG00000153214	1
Trinucleotide repeat containing 15	TNRC15	ENSG00000204120	1
Thioredoxin domain-containing protein 1	TXNDC1	ENSG00000139921	1
Vitamin K epoxide reductase complex subunit 1-like protein 1	VKORC1L1	ENSG00000196715	1
WW domain-containing adapter with a coiled-coil region isoform 2	WAC	ENSG00000095787	1
WD repeat protein 54	WDR54	ENSG00000005448	1
GRAM domain containing 4	GRAMD4	ENSG00000075240	1
Protoheme IX farnesyltransferase	COX10	ENSG00000006695	1
Quinone oxidoreductase	CRYZ	ENSG00000116791	1
Glutaredoxin-2	GLRX2	ENSG00000023572	1
Activin receptor type 2B	ACVR2B	ENSG00000114739	1
Adipocyte enhancer binding protein 1	AEBP1	ENSG00000106624	1
Adenylate kinase isoenzyme 1	AK1	ENSG00000106992	1
Small inducible cytokine A22	CCL22	ENSG00000102962	1
Nuclear protein 1	NUPR1	ENSG00000176046	1
Cystatin M	CST6	ENSG00000175315	1
Protein diaphanous homolog 2	DIAPH2	ENSG00000147202	1
Dickkopf-related protein 1	DKK1	ENSG00000107984	1
Interleukin-13 receptor alpha-1 chain	IL13RA1	ENSG00000131724	1
Interleukin-2 receptor alpha chain	IL2RA	ENSG00000134460	1
Transcription factor AP-1	JUN	ENSG00000177606	1
Endothelial lipase	LIPG	ENSG00000101670	1
Low-density lipoprotein receptor-related protein 1	LRP1	ENSG00000123384	1
Microtubule-associated protein RP/EB family member 1	MAPRE1	ENSG00000101367	1
Ras-related protein Rab-4B	MIA	ENSG00000167578	1
Nuclear factor of kappa light polypeptide gene enhancer in B-cells inhibitor-like 1	NFKBIL1	ENSG00000204498	1
Nucleophosmin	NPM1	ENSG00000181163	1
Neuropilin-1	NRP1	ENSG00000099250	1
Transforming growth factor beta-2	TGFB2	ENSG00000092969	1
Metalloproteinase inhibitor 2	TIMP2	ENSG00000035862	1
Epidermal growth factor receptor kinase substrate 8	EPS8	ENSG00000151491	1
Guanine nucleotide-binding protein G	GNAI2	ENSG00000114353	1
Cytochrome c-type heme lyase	HCCS	ENSG00000004961	1
Early placenta insulin-like peptide	INSL4	ENSG00000120211	1
Integral membrane protein 2B	ITM2B	ENSG00000136156	1
Laminin alpha-4 chain	LAMA4	ENSG00000112769	1
MARCKS-related protein	MARCKSL1	ENSG00000175130	1
Nucleolin	NCL	ENSG00000115053	1
A-kinase anchor protein 2	PALM2	ENSG00000157654	1
Pappalysin-1	PAPPA	ENSG00000182752	1
Retinoic acid receptor responder protein 2	RARRES2	ENSG00000106538	1
Regulator of differentiation 1	ROD1	ENSG00000119314	1
Reticulon-4	RTN4	ENSG00000115310	1
Protein S100-A13	S100A13	ENSG00000189171	1
Selenoprotein W	SEPW1	ENSG00000178980	1
Src family associated phosphoprotein 2	SKAP2	ENSG00000005020	1
Serotransferrin	TF	ENSG00000091513	1
Timeless-interacting protein	TIPIN	ENSG00000075131	1
Tropomyosin beta chain	TPM2	ENSG00000198467	1
Tropomyosin alpha-3 chain	TPM3	ENSG00000143549	1
Tripeptidyl-peptidase 1	TPP1	ENSG00000166340	1
Tetraspanin-5	TSPAN5	ENSG00000168785	1
Tryptophanyl-tRNA synthetase	WARS	ENSG00000140105	1
Polymerase delta-interacting protein 2	POLDIP2	ENSG00000004142	1
Tissue-type plasminogen activator	PLAT	ENSG00000104368	1
Procollagen-lysine,2-oxoglutarate 5-dioxygenase 1	PLOD1	ENSG00000083444	1
Procollagen-lysine,2-oxoglutarate 5-dioxygenase 2	PLOD2	ENSG00000152952	1
60S ribosomal protein L10	RPL10	ENSG00000147403	1
60S ribosomal protein L10a	RPL10A	ENSG00000198755	1
60S ribosomal protein L11	RPL11	ENSG00000142676	1
60S ribosomal protein L13a	RPL13A	ENSG00000142541	1
60S ribosomal protein L15	RPL15	ENSG00000174748	1
60S ribosomal protein L23	RPL23	ENSG00000125691	1
Ribosomal protein L23a pseudogene 82	RPL23AP82	ENSG00000184319	1
60S ribosomal protein L24	RPL24	ENSG00000114391	1
60S ribosomal protein L26	RPL26	ENSG00000161970	1
60S ribosomal protein L29	RPL29	ENSG00000162244	1
60S ribosomal protein L32	RPL32	ENSG00000144713	1
40S ribosomal protein S10	RPS10	ENSG00000124614	1
40S ribosomal protein S14	RPS14	ENSG00000164587	1
40S ribosomal protein S18	RPS18	ENSG00000182498	1
40S ribosomal protein S20	RPS20	ENSG00000008988	1
40S ribosomal protein S23	RPS23	ENSG00000186468	1
40S ribosomal protein S27	RPS27	ENSG00000177954	1
40S ribosomal protein S27a	RPS27A	ENSG00000143947	1
40S ribosomal protein S5	RPS5	ENSG00000083845	1
40S ribosomal protein S26	RS26	ENSG00000197728	1
Putative ribosomal RNA methyltransferase 1	FTSJ1	ENSG00000068438	1
HIV-1 Rev-binding protein 2	KRR1	ENSG00000111615	1
Low molecular weight phosphotyrosine protein phosphatase	ACP1	ENSG00000143727	1
Rho guanine nucleotide exchange factor 3	ARHGEF3	ENSG00000163947	1
Activating signal cointegrator 1 complex subunit 1	ASCC1	ENSG00000138303	1
Cdc42 effector protein 1	CDC42EP1	ENSG00000128283	1
Cyclin-dependent kinase 2-associated protein 1	CDK2AP1	ENSG00000111328	1
CDK5 regulatory subunit-associated protein 3	CDK5RAP3	ENSG00000108465	1
Cyclin-dependent kinase 4 inhibitor B	CDKN2B	ENSG00000147883	1
Centromere protein I	CENPI	ENSG00000102384	1
COMM domain-containing protein 7	COMMD7	ENSG00000149600	1
Coronin-2A	CORO2A	ENSG00000106789	1
Casein kinase I isoform alpha	CSNK1A1	ENSG00000113712	1
G-protein coupled receptor RDC1 homolog	CXCR7	ENSG00000144476	1
Discoidin domain-containing receptor 2	DDR2	ENSG00000162733	1
Phosphatidylethanolamine-binding protein 1	PEBP1	ENSG00000089220	1
Ras-related protein Rab-27A	RAB27A	ENSG00000069974	1
Ras-related protein Rab-5A	RAB5A	ENSG00000144566	1
Ras-related protein Ral-B	RALB	ENSG00000144118	1
Ran GTPase-activating protein 1	RANGAP1	ENSG00000100401	1
RAS and EF hand domain containing	RASEF	ENSG00000165105	1
RasGEF domain family, member 1A	RASGEF1A	ENSG00000198915	1
Transforming protein RhoA	RHOA	ENSG00000067560	1
Rho-associated protein kinase 1	ROCK1	ENSG00000067900	1
Coiled-coil and C2 domain containing 1B	CC2D1B	ENSG00000154222	1
Protein deltex 3-like protein	DTX3L	ENSG00000163840	1
Fibroblast growth factor 14	FGF14	ENSG00000102466	1
Frizzled-6	FZD6	ENSG00000164930	1
Ran-binding protein 2-like 4	GCC2	ENSG00000135968	1
Guanine nucleotide-binding protein G	GNG5	ENSG00000174021	1
Platelet glycoprotein VI	GP6	ENSG00000088053	1
Serine protease HTRA1	HTRA1	ENSG00000166033	1
Interferon-gamma receptor alpha chain	IFNGR1	ENSG00000027697	1
Stress-activated map kinase-interacting protein 1	MAPKAP1	ENSG00000119487	1
Protein LYRIC	MTDH	ENSG00000147649	1
Nuclear factor erythroid 2-related factor 2	NFE2L2	ENSG00000116044	1
Oxytocin receptor	OXTR	ENSG00000180914	1
Period circadian protein 2	PER2	ENSG00000132326	1
Membrane-associated progesterone receptor component 2	PGRMC2	ENSG00000164040	1
Glucosidase 2 subunit beta	PRKCSH	ENSG00000130175	1
Periodic tryptophan protein 1 homolog	PWP1	ENSG00000136045	1
R3H domain-containing protein 2	R3HDM2	ENSG00000179912	1
Ras association domain-containing protein 8	RASSF8	ENSG00000123094	1
Reticulocalbin-1	RCN1	ENSG00000049449	1
Regulator of G-protein signaling 1	RGS1	ENSG00000090104	1
Regulator of G-protein signaling 2	RGS2	ENSG00000116741	1
Ring finger protein 121 isoform 1	RNF121	ENSG00000137522	1
Ras suppressor protein 1	RSU1	ENSG00000148484	1
Protein S100-A10	S100A10	ENSG00000197747	1
Sex comb on midleg-like protein 1	SCML1	ENSG00000047634	1
TATA box-binding protein-associated factor RNA polymerase I subunit C	TAF1C	ENSG00000103168	1
Twisted gastrulation	TWSG1	ENSG00000128791	1
Uridine 5'-monophosphate synthase	UMPS	ENSG00000114491	1
Voltage-dependent anion-selective channel protein 1	VDAC1	ENSG00000073905	1
14-3-3 protein zeta/delta	YWHAZ	ENSG00000164924	1
Signal recognition particle 14 kDa protein	SRP14	ENSG00000140319	1
Signal recognition particle 9 kDa protein	SRP9	ENSG00000143742	1
Protein TFG	TFG	ENSG00000114354	1
Zinc finger BED domain-containing protein 3	ZBED3	ENSG00000132846	1
Zinc finger protein 297	ZBTB22	ENSG00000204210	1
Zinc finger and BTB domain-containing protein 38	ZBTB38	ENSG00000177311	1
Zinc finger CCCH domain-containing protein 13	ZC3H13	ENSG00000123200	1
Zinc finger CCCH domain-containing protein 5	ZC3H5	ENSG00000132478	1
Zinc finger FYVE domain-containing protein 21	ZFYVE21	ENSG00000100711	1
Zinc finger MYM-type protein 6	ZMYM6	ENSG00000163867	1
Zinc finger protein 136	ZNF136	ENSG00000196646	1
Zinc finger protein 14	ZNF14	ENSG00000105708	1
Zinc finger protein 207	ZNF207	ENSG00000010244	1
Zinc finger protein 317	ZNF317	ENSG00000130803	1
Zinc finger protein 326	ZNF326	ENSG00000162664	1
Zinc finger protein 331	ZNF331	ENSG00000130844	1
Zinc finger protein 447	ZNF447	ENSG00000121413	1
Zinc finger protein 534	ZNF534	ENSG00000198633	1
Zinc finger protein 621	ZNF621	ENSG00000172888	1
Zinc finger protein 627	ZNF627	ENSG00000198551	1
Zinc finger protein 709	ZNF709	ENSG00000196826	1
ATM/ATR-Substrate Chk2-Interacting Zn2+-finger protein	ATMIN	ENSG00000166454	1
Copper transport protein ATOX1	ATOX1	ENSG00000177556	1
Adrenocortical dysplasia protein homolog	ACD	ENSG00000102977	1
Alkylated repair protein alkB homolog 3	ALKBH3	ENSG00000166199	1
Annexin A1	ANXA1	ENSG00000135046	1
Annexin A7	ANXA7	ENSG00000138279	1
Asparagine synthetase	ASNS	ENSG00000070669	1
BTG3 protein	BTG3	ENSG00000154640	1
Calcium signal-modulating cyclophilin ligand	CAMLG	ENSG00000164615	1
Coiled-coil domain containing 98	CCDC98	ENSG00000163322	1
Cyclin-L2	CCNL2	ENSG00000116148	1
T-cell surface glycoprotein CD1d	CD1D	ENSG00000158473	1
CD9 antigen	CD9	ENSG00000010278	1
DNA damage-inducible transcript 3	DDIT3	ENSG00000175197	1
Desmoplakin	DSP	ENSG00000096696	1
Hepcidin	HAMP	ENSG00000105697	1
HERPUD family member 2	HERPUD2	ENSG00000122557	1
Endoplasmin	HSP90B1	ENSG00000166598	1
78 kDa glucose-regulated protein	HSPA5	ENSG00000044574	1
Insulin-induced gene 1 protein	INSIG1	ENSG00000186480	1
Telomere-associated protein RIF1	RIF1	ENSG00000080345	1
Interferon-induced protein 44	IFI44	ENSG00000137965	1
Phospholipid scramblase 1	PLSCR1	ENSG00000188313	1
AP-2 complex subunit mu-1	AP2M1	ENSG00000161203	1
ARL-6-interacting protein 1	ARL6IP1	ENSG00000170540	1
Caytaxin	ATCAY	ENSG00000167654	1
BET1 homolog	BET1	ENSG00000105829	1
Mitochondrial intermembrane space import and assembly protein 40	CHCHD4	ENSG00000163528	1
Charged multivesicular body protein 2b	CHMP2B	ENSG00000083937	1
Protein CHMP7	CHMP7	ENSG00000147457	1
Coronin-1C	CORO1C	ENSG00000110880	1
FYN-binding protein	FYB	ENSG00000082074	1
Meningioma expressed antigen 5	MGEA5	ENSG00000198408	1
MLX interacting protein	MLXIP	ENSG00000175727	1
GTP-binding protein SAR1a	SAR1A	ENSG00000079332	1
SCY1-like 1	SCYL1	ENSG00000142186	1
Succinate dehydrogenase	SDHD	ENSG00000204370	1
SEC31-like 1 isoform 1	SEC31A	ENSG00000138674	1
Protein transport protein Sec61 subunit beta	SEC61B	ENSG00000106803	1
SH3-domain binding protein 4	SH3BP4	ENSG00000130147	1
SH3 domain containing, Ysc84-like 1	SH3YL1	ENSG00000035115	1
Mitochondrial folate transporter/carrier	SLC25A32	ENSG00000164933	1
Solute carrier family 2, facilitated glucose transporter member 3	SLC2A3	ENSG00000059804	1
Solute carrier family 30	SLC30A9	ENSG00000014824	1
Solute carrier family 35, member F2	SLC35F2	ENSG00000110660	1
Solute carrier family 38, member 2	SLC38A2	ENSG00000134294	1
Adapter protein CIKS	TRAF3IP2	ENSG00000056972	1
Trafficking protein particle complex protein 2	TRAPPC2	ENSG00000196459	1
Thioredoxin domain-containing protein 5	TXNDC5	ENSG00000188428	1
Thioredoxin-like protein 1	TXNL1	ENSG00000091164	1
Charged multivesicular body protein 3	VPS24	ENSG00000115561	1
Vacuolar sorting protein 4a	VPS4A	ENSG00000132612	1
Early endosome antigen 1	EEA1	ENSG00000102189	1
Exocyst complex component 5	EXOC5	ENSG00000070367	1
ADP-ribosylation factor-binding protein GGA2	GGA2	ENSG00000103365	1
Golgi SNAP receptor complex member 1	GOSR1	ENSG00000108587	1
Vigilin	HDLBP	ENSG00000115677	1
Importin-9	IPO9	ENSG00000198700	1
Potassium channel tetramerisation domain containing 6	KCTD6	ENSG00000168301	1
ER lumen protein retaining receptor 1	KDELR1	ENSG00000105438	1
ER lumen protein retaining receptor 2	KDELR2	ENSG00000136240	1
Lysosomal-associated transmembrane protein 4A	LAPTM4A	ENSG00000068697	1
Mitochondrial carrier triple repeat 6	MCART6	ENSG00000176274	1
Sodium bicarbonate transporter 4 isoform c	SLC4A5	ENSG00000188687	1
Syntaxin-6	STX6	ENSG00000135823	1
Synaptogyrin-1	SYNGR1	ENSG00000100321	1
Transmembrane 9 superfamily protein member 2	TM9SF2	ENSG00000125304	1
Transmembrane emp24 domain-containing protein 10	TMED10	ENSG00000170348	1
Transmembrane emp24 domain-containing protein 2	TMED2	ENSG00000086598	1
Mitochondrial import receptor subunit TOM20 homolog	TOMM20	ENSG00000173726	1
Mitochondrial import receptor subunit TOM22 homolog	TOMM22	ENSG00000100216	1
Mitochondrial import receptor subunit TOM34	TOMM34	ENSG00000025772	1
Probable mitochondrial import receptor subunit TOM7 homolog	TOMM7	ENSG00000196683	1
Voltage-dependent anion-selective channel protein 2	VDAC2	ENSG00000165637	1
Rho-related BTB domain-containing protein 3	RHOBTB3	ENSG00000164292	1
Adaptin ear-binding coat-associated protein 1	NECAP1	ENSG00000089818	1
The bold letter shows that the genes were expressed both the PVR-ERMs and Secondary ERMs.
