# Supplementary material for: Comparison of Gene Expression Profile of Epiretinal Membranes Obtained from Eyes with Proliferative Vitreoretinopathy to That of Secondary Epiretinal Membranes
Source: PLoS One. 2013 Jan 23;8(1):e54191. doi: 10.1371/journal.pone.0054191 (PMC3553111; doi:10.1371/journal.pone.0054191)
Supplement: Table S2 — The most abundantly represented genes in the Secondary ERMs cDNA library. The bold letter shows that the genes were expressed both the PVR-ERMs and Secondary ERMs. (XLSX) [file pone.0054191.s002.xlsx]

## Sheet: Table2
Table S2. The most abundantly represented genes in the Secondary ERMs cDNA library.
Gene Name	Gene Symbol	Ensembl Gene ID	Clones(n)
Zinc finger protein 713	ZNF713	ENSG00000178665	101
Forkhead box K1	FOXK1	ENSG00000164916	22
Elongation factor 1-alpha 1	EEF1A1	ENSG00000156508	19
Ferritin light chain	FTL	ENSG00000087086	13
ATP synthase a chain	MT-ATP6	ENSG00000198899	13
60S ribosomal protein L3	RPL3	ENSG00000100316	13
NADH-ubiquinone oxidoreductase chain 4	MT-ND4	ENSG00000198886	12
Metastasis associated lung adenocarcinoma transcript 1	MALAT1	ENSG00000204691	11
60S ribosomal protein L6	RPL6	ENSG00000089009	11
Ubiquitin	UBB	ENSG00000170315	10
Cytochrome b	MT-CYB	ENSG00000198727	9
Fibronectin	FN1	ENSG00000115414	7
Alpha crystallin B chain	CRYAB	ENSG00000109846	7
Interleukin-28 receptor alpha chain	IL28RA	ENSG00000185436	7
Nuclear pore complex interacting protein pseudogene	NPIPL3	ENSG00000169203	7
Cytochrome c oxidase subunit 1	MT-CO1	ENSG00000198804	7
60S ribosomal protein L21	RPL21	ENSG00000122026	7
CDNA FLJ16829 fis, clone UTERU3020583	FLJ16829	ENSG00000203788	7
Cytochrome c oxidase subunit 3	MT-CO3	ENSG00000198938	7
Transmembrane protein 148	TMEM148	ENSG00000179219	7
40S ribosomal protein S2	RPS2	ENSG00000140988	7
Small EDRK-rich factor 2	SERF2	ENSG00000140264	6
Iduronate 2-sulfatase	IDS	ENSG00000010404	6
Beta-2-microglobulin	B2M	ENSG00000166710	6
40S ribosomal protein S14	RPS14	ENSG00000164587	6
Proto-oncogene protein c-fos	FOS	ENSG00000170345	6
Ribosomal protein L9	RPL9	ENSG00000163682	6
Insulin-like growth factor-binding protein 7	IGFBP7	ENSG00000163453	5
Osteopontin	SPP1	ENSG00000118785	5
Glyceraldehyde-3-phosphate dehydrogenase	GAPDH	ENSG00000111640	5
Cytochrome c oxidase subunit 2	MT-CO2	ENSG00000198712	5
S-phase kinase-associated protein 1A	SKP1A	ENSG00000113558	5
Oncostatin M receptor	OSMR	ENSG00000145623	5
ATP synthase D chain	ATP5H	ENSG00000167863	5
Diamine acetyltransferase 1	SAT1	ENSG00000130066	5
NADH-ubiquinone oxidoreductase chain 1	MT-ND1	ENSG00000198888	5
Sortilin	SORT1	ENSG00000134243	5
60S ribosomal protein L23a	RPL23A	ENSG00000198242	5
40S ribosomal protein S4, X isoform	RPS4X	ENSG00000198034	5
Actin, cytoplasmic 2 (Beta-actin)	ACTB	ENSG00000075624	4
Vimentin	VIM	ENSG00000026025	4
Myosin light polypeptide 6	MYL6	ENSG00000092841	4
Cathepsin B	CTSB	ENSG00000164733	4
Protein enabled homolog	ENAH	ENSG00000154380	4
H3 histone, family 3B (H3.3B)	H3F3B	ENSG00000132475	4
Interferon-induced transmembrane protein 3	IFITM3	ENSG00000142089	4
Elongation factor 1-gamma	EEF1G	ENSG00000186676	4
Histidine triad nucleotide-binding protein 1	HINT1	ENSG00000169567	4
60S ribosomal protein L7	RPL7	ENSG00000147604	4
Protein DJ-1	PARK7	ENSG00000116288	4
Cathepsin L	CTSL	ENSG00000135047	4
Ectonucleoside triphosphate diphosphohydrolase 4	ENTPD4	ENSG00000197217	4
Lupus La protein	SSB	ENSG00000138385	4
NADH-ubiquinone oxidoreductase chain 2	MT-ND2	ENSG00000198763	4
Krueppel-like factor 6	KLF6	ENSG00000067082	4
Superoxide dismutase	SOD1	ENSG00000142168	4
Thymosin beta-4	TMSB4X	ENSG00000205542	3
40S ribosomal protein S6	RPS6	ENSG00000137154	3
Translationally-controlled tumor protein	TPT1	ENSG00000133112	3
Proactivator polypeptide	PSAP	ENSG00000197746	3
Coiled-coil-helix-coiled-coil-helix domain-containing protein 5	CHCHD5	ENSG00000125611	3
RING-box protein 2	RNF7	ENSG00000114125	3
KIAA0355	KIAA0355	ENSG00000166398	3
Calmodulin	CALM2	ENSG00000143933	3
Eukaryotic translation initiation factor 1	EIF1	ENSG00000173812	3
Myotubularin related protein 12	MTMR12	ENSG00000150712	3
Glycylpeptide N-tetradecanoyltransferase 2	NMT2	ENSG00000152465	3
26 proteasome complex subunit DSS1	SHFM1	ENSG00000127922	3
Integral membrane protein 2B	ITM2B	ENSG00000136156	3
Reticulon-4	RTN4	ENSG00000115310	3
60S ribosomal protein L11	RPL11	ENSG00000142676	3
40S ribosomal protein S27	RPS27	ENSG00000177954	3
40S ribosomal protein S27a	RPS27A	ENSG00000143947	3
HLA class II histocompatibility antigen, DW2.2/DR2.2 beta chain	HLA-DRB2	ENSG00000196126	3
Dehydrogenase/reductase SDR family member 7	DHRS7	ENSG00000100612	3
Protein-lysine 6-oxidase	LOX	ENSG00000113083	3
Protein QIL1	C19orf70	ENSG00000174917	3
Immediate early response gene 2 protein	IER2	ENSG00000160888	3
Interferon stimulated exonuclease gene 20kDa-like 1	ISG20L1	ENSG00000181026	3
Selenoprotein N	SEPN1	ENSG00000211453	3
Tubulin alpha-ubiquitous chain	TBAK	ENSG00000123416	3
Tetratricopeptide repeat protein 15	TTC15	ENSG00000171853	3
60S ribosomal protein L31	RPL31	ENSG00000071082	3
40S ribosomal protein S24	RPS24	ENSG00000138326	3
Ribosomal protein S6 kinase alpha-3	RPS6KA3	ENSG00000177189	3
LBC oncogene	AKAP13	ENSG00000170776	3
Calnexin	CANX	ENSG00000127022	3
Zinc finger, ZZ type with EF hand domain 1	ZZEF1	ENSG00000074755	3
Ubiquinol-cytochrome c reductase complex 11 kDa protein	UQCRH	ENSG00000173660	3
Connective tissue growth factor	CTGF	ENSG00000118523	2
60S acidic ribosomal protein P1	RPLP1	ENSG00000137818	2
Triosephosphate isomerase	TPI1	ENSG00000111669	2
Family with sequence similarity 119, member A	FAM119A	ENSG00000144401	2
Proteinase-activated receptor 1	F2R	ENSG00000181104	2
NADH dehydrogenase	NDUFB2	ENSG00000090266	2
L-lactate dehydrogenase A chain	LDHA	ENSG00000134333	2
Metalloproteinase inhibitor 1	TIMP1	ENSG00000102265	2
HP1-BP74	HP1BP3	ENSG00000127483	2
CDNA FLJ44788 fis, clone BRACE3038570	Q6ZTC6	ENSG00000205193	2
Macrophage migration inhibitory factor	MIF	ENSG00000099964	2
NEDD8	NEDD8	ENSG00000129559	2
60S ribosomal protein L18a	RPL18A	ENSG00000105640	2
SON protein	SON	ENSG00000159140	2
Biglycan	BGN	ENSG00000182492	2
Astrotactin 2 isoform c	ASTN2	ENSG00000148219	2
Versican core protein	CSPG2	ENSG00000038427	2
H/ACA ribonucleoprotein complex subunit 3	NOLA3	ENSG00000182117	2
RNA-binding protein 34	RBM34	ENSG00000188739	2
60S ribosomal protein L41	RP11-65N13.4	ENSG00000176534	2
40S ribosomal protein S11	RPS11	ENSG00000142534	2
Uveal autoantigen with coiled-coil domains and ankyrin repeats protein	UACA	ENSG00000137831	2
Transmembrane protein 85	TMEM85	ENSG00000128463	2
Filamin-binding LIM protein 1	FBLIM1	ENSG00000162458	2
Histone H2A.Z	H2AFZ	ENSG00000164032	2
Keratin, type I cytoskeletal 19	KRT19	ENSG00000171345	2
High affinity immunoglobulin epsilon receptor gamma-subunit	FCER1G	ENSG00000158869	2
Dual specificity protein phosphatase 1	DUSP1	ENSG00000120129	2
ETS-related transcription factor Elf-1	ELF1	ENSG00000120690	2
DNA-directed RNA polymerase II subunit J	POLR2J	ENSG00000005075	2
Selenoprotein H	C11orf31	ENSG00000211450	2
C9orf80 protein	C9orf80	ENSG00000148153	2
AL035460.2	AL035460.2	ENSG00000180344	2
Coiled-coil-helix-coiled-coil-helix domain-containing protein 2	CHCHD2	ENSG00000106153	2
KDEL motif-containing protein 2	KDELC2	ENSG00000178202	2
Nucleophosmin	NPM1	ENSG00000181163	2
Protein S100-A13	S100A13	ENSG00000189171	2
60S ribosomal protein L13a	RPL13A	ENSG00000142541	2
40S ribosomal protein S10	RPS10	ENSG00000124614	2
40S ribosomal protein S18	RPS18	ENSG00000182498	2
Coronin-2A	CORO2A	ENSG00000106789	2
Regulator of G-protein signaling 1	RGS1	ENSG00000090104	2
Diablo homolog	DIABLO	ENSG00000184047	2
Mitochondrial fission 1 protein	CLDN15	ENSG00000106404	2
Sarcospan	SSPN	ENSG00000123096	2
Oligophrenin 1	OPHN1	ENSG00000079482	2
HLA class II histocompatibility antigen, DQ	HLA-DQA2	ENSG00000204276	2
lipidosin	ACSBG1	ENSG00000103740	2
Arsenite methyltransferase	AS3MT	ENSG00000166275	2
Beta-mannosidase	MANBA	ENSG00000109323	2
Proline-rich nuclear receptor coactivator 1	PNRC1	ENSG00000146278	2
Peptidyl-prolyl cis-trans isomerase H	PPIH	ENSG00000171960	2
Proteasome subunit alpha type 7	PSMA7	ENSG00000101182	2
Ubiquitin-conjugating enzyme E2D 2 isoform 2	UBE2D2	ENSG00000131508	2
CDNA FLJ16729 fis, clone UTERU3017176	Q6ZMS0	ENSG00000205750	2
CDNA FLJ46352 fis, clone TESTI4048296	Q6ZRH8	ENSG00000197484	2
CDNA FLJ43146 fis, clone CTONG3008566	Q6ZV05	ENSG00000204573	2
UPF0197 protein C11orf10	C11orf10	ENSG00000134825	2
C14orf126 protein	C14orf126	ENSG00000129480	2
Novel protein	C1orf162	ENSG00000143110	2
Gasdermin	GSDM1	ENSG00000167914	2
Arginine/serine-rich-splicing factor 10	SFRS10	ENSG00000136527	2
Transmembrane protein 126B	TMEM126B	ENSG00000171204	2
Transmembrane protein 219	TMEM219	ENSG00000149932	2
Cytochrome c oxidase subunit VIb isoform 1	COX6B1	ENSG00000126267	2
Glutathione S-transferase P	GSTP1	ENSG00000084207	2
Choline-phosphate cytidylyltransferase B	PCYT1B	ENSG00000102230	2
Single-stranded DNA-binding protein	SSBP1	ENSG00000106028	2
40S ribosomal protein S15	RPS15	ENSG00000115268	2
40S ribosomal protein S19	RPS19	ENSG00000105372	2
Casein kinase II subunit beta	CSNK2B	ENSG00000204435	2
G-protein coupled receptor-associated sorting protein 2	GPRASP2	ENSG00000158301	2
Heterogeneous nuclear ribonucleoprotein Q	SYNCRIP	ENSG00000135316	2
Zinc finger protein 292	ZNF292	ENSG00000188994	2
Zinc finger protein 302	ZNF302	ENSG00000089335	2
Zinc finger protein 576	ZNF576	ENSG00000124444	2
Ankyrin repeat domain protein 17 isoform a	ANKRD17	ENSG00000132466	2
Catalase	CAT	ENSG00000121691	2
Microtubule-actin cross-linking factor 1, isoform 4	MACF1	ENSG00000127603	2
Parkin	PARK2	ENSG00000185345	2
ADP/ATP translocase 2	SLC25A5	ENSG00000005022	2
Nucleoprotein TPR	TPR	ENSG00000047410	2
Transient receptor potential cation channel subfamily M member 3	TRPM3	ENSG00000083067	2
Solute carrier family 9	SLC9A4	ENSG00000180251	2
Uncharacterized protein C19orf60	C19orf60	ENSG00000006015	1
N-acetylglucosamine-6-sulfatase	GNS	ENSG00000135677	1
Calcium/calmodulin-dependent protein kinase type 1D	CAMK1D	ENSG00000183049	1
Lectin, galactoside-binding, soluble, 1	LGALS1	ENSG00000100097	1
Thrombospondin-1	THBS1	ENSG00000137801	1
Methyltransferase like 2B	METTL2B	ENSG00000165055	1
Insulin-like growth factor-binding protein 3	IGFBP3	ENSG00000146674	1
Myosin regulatory light chain 2, nonsarcomeric	MYL12A	ENSG00000101608	1
Fructose-bisphosphate aldolase A	ALDOA	ENSG00000149925	1
Annexin A5	ANXA5	ENSG00000164111	1
Protein CYR61	CYR61	ENSG00000142871	1
ATP synthase epsilon chain	ATP5E	ENSG00000124172	1
HCV F-transactivated protein 1	C4orf3	ENSG00000164096	1
MicroRNA 922	KIAA0226	ENSG00000145016	1
Protein BEX3	NGFRAP1	ENSG00000166681	1
Zinc finger CCCH-type containing 12B	ZC3H12B	ENSG00000102053	1
SH3 domain-binding glutamic acid-rich-like protein 3	SH3BGRL3	ENSG00000142669	1
Vacuolar protein sorting 29	VPS29	ENSG00000111237	1
Actin-related protein 2/3 complex subunit 3	ARPC3	ENSG00000111229	1
Mitochondrial import inner membrane translocase subunit Tim8 B	TIMM8B	ENSG00000150779	1
Complement C1q tumor necrosis factor-related protein 6	C1QTNF6	ENSG00000133466	1
G1/S-specific cyclin-D2	CCND2	ENSG00000118971	1
Bifunctional UDP-N-acetylglucosamine 2-epimerase/N-acetylmannosamine kinase	GNE	ENSG00000159921	1
Ubiquitin-conjugating enzyme E2 L3	UBE2L3	ENSG00000185651	1
2-oxoglutarate and iron-dependent oxygenase domain containing 1	OGFOD1	ENSG00000087263	1
Protein OS-9	OS9	ENSG00000135506	1
Family with sequence similarity 73, member A	FAM73A	ENSG00000180488	1
Nicotinamide N-methyltransferase	NNMT	ENSG00000166741	1
Up-regulated during skeletal muscle growth protein 5	USMG5	ENSG00000173915	1
Small inducible cytokine A2	CCL2	ENSG00000108691	1
40S ribosomal protein S12	RPS12	ENSG00000112306	1
40S ribosomal protein S3a	RPS3A	ENSG00000145425	1
nucleoredoxin	NXN	ENSG00000167693	1
Selenoprotein M	SELM	ENSG00000198832	1
Uncharacterized protein C20orf52	ROMO1	ENSG00000125995	1
Hepatitis B virus X-interacting protein	HBXIP	ENSG00000134248	1
Calumenin	CALU	ENSG00000128595	1
Coiled-coil domain-containing protein 45	CCDC45	ENSG00000141325	1
CD63 antigen	CD63	ENSG00000135404	1
Transcription elongation factor B polypeptide 2	TCEB2	ENSG00000103363	1
Cysteine-rich motor neuron 1 protein	CRIM1	ENSG00000150938	1
ATP-citrate synthase	ACLY	ENSG00000131473	1
Dual specificity protein phosphatase CDC14B	CDC14C	ENSG00000081377	1
Cytochrome c oxidase polypeptide VIc	COX6C	ENSG00000164919	1
Protein max	MAX	ENSG00000125952	1
NADH dehydrogenase	NDUFB8	ENSG00000166136	1
Small nuclear ribonucleoprotein G	SNRPG	ENSG00000143977	1
CDNA FLJ13336 fis, clone OVARC1001879	AGBL5	ENSG00000084693	1
Uncharacterized protein C4orf34	C4orf34	ENSG00000163683	1
Heterogeneous nuclear ribonucleoprotein A1	HNRPA1	ENSG00000135486	1
Em:AC005003.4 protein	Q6ICM0	ENSG00000184390	1
OK/SW-CL.92	Q8NI72	ENSG00000204672	1
WD repeat domain 32	WDR32	ENSG00000122741	1
Retinoblastoma-binding protein 5	RBBP5	ENSG00000117222	1
60S ribosomal protein L34	RPL34	ENSG00000109475	1
60S ribosomal protein L35	RPL35	ENSG00000136942	1
60S acidic ribosomal protein P2	RPLP2	ENSG00000177600	1
40S ribosomal protein S13	RPS13	ENSG00000110700	1
Calmodulin	CALM1	ENSG00000198668	1
Calpastatin	CAST	ENSG00000153113	1
GRINL1A combined protein isoform 1	GRINL1A	ENSG00000137878	1
Rho-related GTP-binding protein RhoC	RHOC	ENSG00000155366	1
PRA1 family protein 3	ARL6IP5	ENSG00000144746	1
Gamma-aminobutyric acid receptor-associated protein-like 2	GABARAPL2	ENSG00000034713	1
Phosphatidylinositol-binding clathrin assembly protein	PICALM	ENSG00000073921	1
Dolichyl-diphosphooligosaccharide--protein glycosyltransferase subunit DAD1	DAD1	ENSG00000129562	1
Porimin	TMEM123	ENSG00000152558	1
Collagen alpha-4	COL4A4	ENSG00000081052	1
Integrin alpha-V	ITGAV	ENSG00000138448	1
Sialic acid-binding Ig-like lectin 10	SIGLEC10	ENSG00000142512	1
V-set and immunoglobulin domain containing 1	VSIG1	ENSG00000101842	1
postsynaptic protein CRIPT	CRIPT	ENSG00000119878	1
FH1/FH2 domain-containing protein	FHOD1	ENSG00000135723	1
Filamin-B	FLNB	ENSG00000136068	1
Histone H3.3	H3F3A	ENSG00000163041	1
HECT, UBA and WWE domain-containing protein 1	HUWE1	ENSG00000086758	1
HLA class II histocompatibility antigen	2DRA	ENSG00000206308	1
Complement component 1, r subcomponent	C1R	ENSG00000159403	1
Cannabinoid receptor 2	CNR2	ENSG00000188822	1
HLA class II histocompatibility antigen	HLA-DPA1	ENSG00000168384	1
Transcription factor BTF3	BTF3	ENSG00000145741	1
Serine/threonine-protein kinase Chk2	CHEK2	ENSG00000183765	1
UMP-CMP kinase	CMPK	ENSG00000162368	1
C-X-C chemokine receptor type 4	CXCR4	ENSG00000121966	1
ATP-dependent RNA helicase DDX3X	DDX3X	ENSG00000124487	1
Eukaryotic translation initiation factor 4 gamma 2	EIF4G2	ENSG00000110321	1
Alpha-enolase	ENO1	ENSG00000074800	1
Ubiquitin-like protein FUBI	FAU	ENSG00000149806	1
Mitochondrial ribosomal protein L24	MRPL24	ENSG00000143314	1
NADH dehydrogenase	NDUFA6	ENSG00000184983	1
NADH dehydrogenase	NDUFB11	ENSG00000147123	1
NADH-ubiquinone oxidoreductase KFYI subunit	NDUFC1	ENSG00000109390	1
ADP-sugar pyrophosphatase	NUDT5	ENSG00000165609	1
Ornithine decarboxylase antizyme	OAZ1	ENSG00000104904	1
PHD finger protein 6	PHF6	ENSG00000156531	1
Proteasome subunit alpha type 1	PSMA1	ENSG00000129084	1
Tyrosine-protein phosphatase non-receptor type 2	PTPN2	ENSG00000175354	1
Transcription elongation factor B polypeptide 1	TCEB1	ENSG00000154582	1
Ubiquitin-conjugating enzyme E2 D3	UBE2D3	ENSG00000109332	1
Cytochrome c oxidase subunit VIIa-related protein	COX7A2L	ENSG00000115944	1
GDH/6PGL endoplasmic bifunctional protein	H6PD	ENSG00000049239	1
Peptidyl-glycine alpha-amidating monooxygenase	PAM	ENSG00000145730	1
RNA-binding protein 6	RBM6	ENSG00000004534	1
Novel protein	C1orf31	ENSG00000168275	1
CDNA FLJ37562 fis, clone BRCOC2000487	C5orf24	ENSG00000181904	1
Uncharacterized bone marrow protein BM033	C6orf35	ENSG00000122339	1
Eukaryotic translation initiation factor 3 subunit 8	EIF3S8	ENSG00000184110	1
Exonuclease 3'-5' domain-like 1	EXDL1	ENSG00000178997	1
Guanine nucleotide-binding protein subunit beta 2-like 1	GNB2L1	ENSG00000204628	1
LYR motif-containing protein 5	LYRM5	ENSG00000205707	1
H/ACA ribonucleoprotein complex subunit 2	NOLA2	ENSG00000145912	1
GREB1 protein isoform b	NP_683701	ENSG00000196208	1
OCIA domain containing 2 isoform 1	OCIAD2	ENSG00000145247	1
Novel protein	Q5TB04	ENSG00000186275	1
Nuclear protein 1	NUPR1	ENSG00000176046	1
Low-density lipoprotein receptor-related protein 1	LRP1	ENSG00000123384	1
Nucleolin	NCL	ENSG00000115053	1
Retinoic acid receptor responder protein 2	RARRES2	ENSG00000106538	1
Tripeptidyl-peptidase 1	TPP1	ENSG00000166340	1
60S ribosomal protein L10	RPL10	ENSG00000147403	1
60S ribosomal protein L10a	RPL10A	ENSG00000198755	1
60S ribosomal protein L15	RPL15	ENSG00000174748	1
60S ribosomal protein L23	RPL23	ENSG00000125691	1
60S ribosomal protein L26	RPL26	ENSG00000161970	1
60S ribosomal protein L29	RPL29	ENSG00000162244	1
40S ribosomal protein S20	RPS20	ENSG00000008988	1
40S ribosomal protein S23	RPS23	ENSG00000186468	1
Cyclin-dependent kinase 2-associated protein 1	CDK2AP1	ENSG00000111328	1
Transforming protein RhoA	RHOA	ENSG00000067560	1
Coiled-coil and C2 domain containing 1B	CC2D1B	ENSG00000154222	1
Protein deltex 3-like protein	DTX3L	ENSG00000163840	1
Stress-activated map kinase-interacting protein 1	MAPKAP1	ENSG00000119487	1
R3H domain-containing protein 2	R3HDM2	ENSG00000179912	1
Reticulocalbin-1	RCN1	ENSG00000049449	1
Regulator of G-protein signaling 2	RGS2	ENSG00000116741	1
Voltage-dependent anion-selective channel protein 1	VDAC1	ENSG00000073905	1
Signal recognition particle 9 kDa protein	SRP9	ENSG00000143742	1
Annexin A1	ANXA1	ENSG00000135046	1
DNA damage-inducible transcript 3	DDIT3	ENSG00000175197	1
Desmoplakin	DSP	ENSG00000096696	1
ARL-6-interacting protein 1	ARL6IP1	ENSG00000170540	1
Caytaxin	ATCAY	ENSG00000167654	1
SEC31-like 1 isoform 1	SEC31A	ENSG00000138674	1
Protein transport protein Sec61 subunit beta	SEC61B	ENSG00000106803	1
Adapter protein CIKS	TRAF3IP2	ENSG00000056972	1
Trafficking protein particle complex protein 2	TRAPPC2	ENSG00000196459	1
Thioredoxin-like protein 1	TXNL1	ENSG00000091164	1
Charged multivesicular body protein 3	VPS24	ENSG00000115561	1
Vacuolar sorting protein 4a	VPS4A	ENSG00000132612	1
ER lumen protein retaining receptor 1	KDELR1	ENSG00000105438	1
Lysosomal-associated transmembrane protein 4A	LAPTM4A	ENSG00000068697	1
Transmembrane emp24 domain-containing protein 10	TMED10	ENSG00000170348	1
Mitochondrial import receptor subunit TOM20 homolog	TOMM20	ENSG00000173726	1
BCL2/adenovirus E1B 19 kDa protein-interacting protein 3-like	BNIP3L	ENSG00000104765	1
Protein disulfide-isomerase A3	PDIA3	ENSG00000167004	1
Tax1-binding protein 1	TAX1BP1	ENSG00000106052	1
Beta-amyloid binding protein	TM2D1	ENSG00000162604	1
Glycosyltransferase 28 domain containing 1	ALG13	ENSG00000072319	1
Protocadherin-11 Y-linked	PCDH11Y	ENSG00000099715	1
Tyrosine-protein phosphatase non-receptor type substrate 1	SIRPA	ENSG00000198053	1
Septin-11	SEPT11	ENSG00000138758	1
Alpha-actinin-1	ACTN1	ENSG00000072110	1
Transgelin-2	CCDC19	ENSG00000158710	1
Coiled-coil domain containing 49	CCDC49	ENSG00000108296	1
Coiled-coil domain-containing protein 56	CCDC56	ENSG00000183978	1
Coiled-coil domain-containing protein 72	CCDC72	ENSG00000186012	1
Dynactin subunit 5	DCTN5	ENSG00000166847	1
Rho-GTPase-activating protein 7	DLC1	ENSG00000164741	1
FH2 domain containing 1	FHDC1	ENSG00000137460	1
Histone deacetylase 5	HDAC5	ENSG00000108840	1
Hereditary hemochromatosis protein	HFE	ENSG00000010704	1
Histone H2A type 2-A	HIST2H2AA4	ENSG00000203812	1
Myosin regulatory light chain MRCL2	MYL12B	ENSG00000118680	1
Myosin light chain kinase, smooth muscle	MYLK	ENSG00000065534	1
Myosin-10	MYO10	ENSG00000145555	1
Adenylate kinase isoenzyme 6	TAF9	ENSG00000185057	1
Mitochondrial import inner membrane translocase subunit Tim17-B	TIMM17B	ENSG00000126768	1
Condensin-II complex subunit D3	NCAPD3	ENSG00000151503	1
Nipped-B-like protein	NIPBL	ENSG00000164190	1
Paraplegin	SPG7	ENSG00000197912	1
Spectrin alpha chain, brain	SPTAN1	ENSG00000197694	1
Armadillo repeat containing 10	ARMC10	ENSG00000170632	1
Insulin growth factor-like family member 3	IGFL3	ENSG00000188624	1
Membrane-associated ring finger	C3HC4	ENSG00000145495	1
Complement C1q subcomponent subunit B	C1QB	ENSG00000173369	1
Complement C3	C3	ENSG00000125730	1
Coagulation factor VIII	F8	ENSG00000185010	1
Forkhead box protein P1	FOXP1	ENSG00000114861	1
HLA class II histocompatibility antigen, DP	HLA-DPB1	ENSG00000168383	1
Interleukin-10	IL10	ENSG00000136634	1
Interferon regulatory factor 8	IRF8	ENSG00000140968	1
Integrin beta-2	ITGB2	ENSG00000160255	1
Transmembrane emp24 domain-containing protein 7	TICAM2	ENSG00000134970	1
Interferon regulatory factor 1	IRF1	ENSG00000125347	1
Leukocyte immunoglobulin-like receptor subfamily B member 1	LILRB1	ENSG00000104972	1
Lymphocyte antigen 75	LY75	ENSG00000054219	1
Major histocompatibility complex, class I-related	MR1	ENSG00000153029	1
Moesin	MSN	ENSG00000147065	1
suppressor of IKK epsilon	SIKE1	ENSG00000052723	1
Transcription factor Sp3	SP3	ENSG00000172845	1
Tripartite motif-containing protein 26	TRIM26	ENSG00000137313	1
ATP-binding cassette sub-family D member 4	ABCD4	ENSG00000119688	1
Adiponectin	ADIPOQ	ENSG00000181092	1
Anaphase-promoting complex subunit 11	ANAPC11	ENSG00000141552	1
Protein ariadne-1 homolog	ARIH1	ENSG00000166233	1
Arylsulfatase E	ARSE	ENSG00000157399	1
X/potassium-transporting ATPase subunit beta-m	ATP1B4	ENSG00000101892	1
ATP synthase gamma chain	ATP5C1	ENSG00000165629	1
ATP synthase delta chain	ATP5D	ENSG00000099624	1
ATP synthase O subunit	ATP5O	ENSG00000159186	1
Vacuolar ATP synthase subunit S1	ATP6AP1	ENSG00000071553	1
Vacuolar ATP synthase subunit H	ATP6V0E1	ENSG00000113732	1
Vacuolar ATP synthase subunit E	ATP6V1E1	ENSG00000131100	1
Bardet-Biedl syndrome 4 protein	BBS4	ENSG00000140463	1
Zinc finger protein basonuclin-2	BNC2	ENSG00000173068	1
Mitotic checkpoint protein BUB3	BUB3	ENSG00000154473	1
Cyclin-L1	CCNL1	ENSG00000163660	1
T-complex protein 1 subunit theta	CCT8	ENSG00000156261	1
Probable serine carboxypeptidase CPVL	CPVL	ENSG00000106066	1
Carboxypeptidase Z isoform 1	CPZ	ENSG00000109625	1
C-terminal-binding protein 1	CTBP1	ENSG00000159692	1
Cathepsin D	CTSD	ENSG00000117984	1
Cytochrome P450 51A1	CYP51A1	ENSG00000001630	1
dihydrolipoamide branched chain transacylase E2	DBT	ENSG00000137992	1
DCN1-like protein 2	DCUN1D2	ENSG00000150401	1
Probable ATP-dependent RNA helicase DDX5	DDX5	ENSG00000108654	1
Probable ATP-dependent RNA helicase DDX52	DDX52	ENSG00000141141	1
Estrogen receptor binding protein	DNTTIP2	ENSG00000067334	1
Enoyl-CoA hydratase, mitochondrial	ECHS1	ENSG00000127884	1
Endothelial differentiation-related factor 1	EDF1	ENSG00000107223	1
Elongation factor 2 kinase	EEF2K	ENSG00000103319	1
Early growth response protein 1	EGR1	ENSG00000120738	1
Eukaryotic translation initiation factor 4B	EIF4B	ENSG00000063046	1
Eukaryotic translation initiation factor 5A-2	EIF5A2	ENSG00000163577	1
Enhancer of yellow 2 homolog	ENY2	ENSG00000120533	1
F-box/LRR-repeat protein 18	FBXL18	ENSG00000155034	1
F-box only protein 27	FBXO27	ENSG00000161243	1
FK506-binding protein 7	FKBP7	ENSG00000079150	1
D-glucuronyl C5-epimerase	GLCE	ENSG00000138604	1
Leucyl-cystinyl aminopeptidase	LNPEP	ENSG00000113441	1
MAM domain-containing protein 2	MAMDC2	ENSG00000165072	1
Methionine adenosyltransferase II, beta isoform 2	MAT2B	ENSG00000038274	1
Methylcrotonoyl-CoA carboxylase subunit alpha	MCCC1	ENSG00000078070	1
Myocyte-specific enhancer factor 2A	MEF2A	ENSG00000068305	1
Sodium/myo-inositol cotransporter	MRPS6	ENSG00000198743	1
Myotubularin	MTM1	ENSG00000171100	1
NADH dehydrogenase (ubiquinone) 1 alpha subcomplex, assembly factor 3	NDUFAF3	ENSG00000178057	1
Nicotinamide mononucleotide adenylyltransferase 1	NMNAT1	ENSG00000173614	1
5'-nucleotidase domain containing 3 isoform 2	NT5DC3	ENSG00000111696	1
Phosphoglycerate kinase 1	PGK1	ENSG00000102144	1
Serine/threonine-protein kinase Pim-2	PIM2	ENSG00000102096	1
Phosphatidylserine decarboxylase proenzyme	PISD	ENSG00000100141	1
Pleiotropic regulator 1	PLRG1	ENSG00000171566	1
Serine/threonine-protein phosphatase 2A catalytic subunit alpha isoform	PPP2CA	ENSG00000113575	1
Serine/threonine-protein phosphatase 2A catalytic subunit beta isoform	PPP2CB	ENSG00000104695	1
Serine protease 23	PRSS23	ENSG00000150687	1
Proteasome subunit beta type 4	PSMB4	ENSG00000159377	1
Proteasome subunit beta type 9	PSMB9	ENSG00000204261	1
26S protease regulatory subunit 7	PSMC2	ENSG00000161057	1
26S protease regulatory subunit 8	PSMC5	ENSG00000087191	1
Prostacyclin synthase	PTGIS	ENSG00000124212	1
Plasminogen activator inhibitor 1 RNA-binding protein	SERBP1	ENSG00000142864	1
Splicing factor, arginine/serine-rich 5	SFRS5	ENSG00000100650	1
Splicing factor, arginine/serine-rich 7	SFRS7	ENSG00000115875	1
Tigger transposable element derived 1	TIGD1	ENSG00000171567	1
Von Willebrand factor	VWF	ENSG00000110799	1
Wiskott-Aldrich syndrome protein family member 2	WASF2	ENSG00000158195	1
NFX1-type zinc finger-containing protein 1	ZNFX1	ENSG00000124201	1
Glucosamine 6-phosphate N-acetyltransferase	GNPNAT1	ENSG00000100522	1
Heparan sulfate 2-O-sulfotransferase 1	HS2ST1	ENSG00000153936	1
Kelch-like protein 9	KLHL9	ENSG00000198642	1
N-acetylglucosamine kinase	NAGK	ENSG00000124357	1
Neurolysin	NLN	ENSG00000123213	1
Poly(rC)-binding protein 2	PCBP2	ENSG00000197111	1
Pyruvate dehydrogenase protein X component	PDHX	ENSG00000110435	1
26S proteasome non-ATPase regulatory subunit 10	PSMD10	ENSG00000101843	1
Serine/threonine-protein kinase RIO3	RIOK3	ENSG00000101782	1
Tubulin-specific chaperone D	TBCD	ENSG00000141556	1
tRNA-yW synthesizing protein 3 homolog	TYW3	ENSG00000162623	1
Ankyrin repeat domain-containing protein 36	AC018892.5	ENSG00000135976	1
CDNA FLJ16405 fis, clone UTERU2011220	Q6ZN60	ENSG00000205354	1
CDNA FLJ45580 fis, clone BRTHA3011510	Q6ZSF1	ENSG00000205023	1
CDNA FLJ44102 fis, clone TESTI4044035	Q6ZTZ4	ENSG00000203674	1
CDNA FLJ16370 fis, clone THYMU2040412	Q6ZWJ2	ENSG00000205721	1
CDNA FLJ34189 fis, clone FCBBF3017535	Q8NB62	ENSG00000183812	1
Uncharacterized protein C12orf29	C12orf29	ENSG00000133641	1
Uncharacterized protein C14orf65	C12orf65	ENSG00000130921	1
Uncharacterized protein C14orf24	C14orf24	ENSG00000151327	1
Uncharacterized protein C14orf44	C14orf44	ENSG00000156050	1
C16orf61 protein	C16orf61	ENSG00000103121	1
Similar to DNA segment, Chr 11, Brigham & Womens Genetics 0434 expressed	C17orf49	ENSG00000161939	1
TIM21-like protein	C18orf55	ENSG00000075336	1
Chromosome 1 open reading frame 115	C1orf115	ENSG00000162817	1
Chromosome 1 open reading frame 188	C1orf188	ENSG00000158286	1
CDNA FLJ14054 fis, clone HEMBB1000240	C5orf23	ENSG00000181495	1
CDNA FLJ11889 fis, clone HEMBA1007251, weakly similar to Homo sapiens F-box protein FBX29	C6orf103	ENSG00000118492	1
Uncharacterized protein C6orf146	C6orf146	ENSG00000145975	1
Uncharacterized protein C9orf102	C9orf102 1	ENSG00000204330	1
Thioredoxin domain-containing protein C9orf121	C9orf121	ENSG00000130045	1
Caspase recruitment domain-containing protein 9	C9orf151	ENSG00000187796	1
Putative uncharacterized protein C16orf85	C16orf85	ENSG00000205036	1
C-X-C chemokine receptor type 5	BLR1	ENSG00000160683	1
Putative uncharacterized protein FLJ37770	AP002360.3	ENSG00000179240	1
Calcium-binding protein p22	CHP1	ENSG00000187446	1
COX assembly mitochondrial protein homolog	CMC1	ENSG00000187118	1
Canopy 4 homolog (zebrafish)	CNPY4	ENSG00000166997	1
Beta-defensin 132	DB132	ENSG00000186458	1
Dedicator of cytokinesis protein 8	DOCK8	ENSG00000107099	1
Eukaryotic translation initiation factor 3 subunit 3	EIF3S3	ENSG00000147677	1
Eukaryotic translation initiation factor 3 subunit 6	EIF3S6	ENSG00000104408	1
family with sequence similarity 114, member A1	FAM114A1	ENSG00000197712	1
Protein CXorf17	FAM120C	ENSG00000184083	1
F379 retina specific protein	FAM138A	ENSG00000197194	1
Protein FAM18B	FAM18B	ENSG00000171928	1
Protein FAM23A	FAM23A	ENSG00000148483	1
Golgi apparatus protein 1	GLG1	ENSG00000090863	1
Hypoxia-inducible gene 2 protein	HIG2	ENSG00000135245	1
Implantation-associated protein	IAG2	ENSG00000102158	1
KIAA1033	KIAA1033	ENSG00000136051	1
NADH-ubiquinone oxidoreductase chain 5	MT-ND5	ENSG00000198786	1
Papilin	PAPLN	ENSG00000100767	1
PiggyBac transposable element derived 2	PGBD2	ENSG00000185220	1
Pyruvate dehydrogenase [lipoamide]]-phosphatase 1	PPM2C	ENSG00000164951	1
Proline-serine-threonine phosphatase-interacting protein 2	PSTPIP2	ENSG00000152229	1
CH5400	Q4G0S7	ENSG00000198865	1
MSTP105	Q7Z4D4	ENSG00000205053	1
Full-length cDNA clone CS0DF012YF04 of Fetal brain of Homo sapiens	Q86U37	ENSG00000186960	1
RAD54-like 2	RAD54L2	ENSG00000164080	1
Recombining binding protein suppressor of hairless	RBPSUH	ENSG00000168214	1
RalBP1-associated Eps domain-containing protein 1	REPS1	ENSG00000135597	1
Uncharacterized protein C2orf11	RFTN2	ENSG00000162944	1
Rhomboid domain containing 1	RHBDD1	ENSG00000144468	1
RING finger protein 214	RNF214	ENSG00000167257	1
Putative uncharacterized protein ENSP00000353928 Fragment	RP11-1079K10.1	ENSG00000186244	1
Serine/threonine-protein kinase SNF1-like kinase 1	SNF1LK	ENSG00000142178	1
Small nucleolar RNA host gene	SNHG5	ENSG00000203875	1
Synaptobrevin-like protein 1	SYBL1	ENSG00000124333	1
Bax inhibitor 1	TEGT	ENSG00000139644	1
Testis-expressed sequence 264 protein	TEX264	ENSG00000164081	1
Transmembrane protein 15	TMEM15	ENSG00000175283	1
Transmembrane protein 168	TMEM168	ENSG00000146802	1
Transmembrane protein 29	TMEM29	ENSG00000182646	1
Transmembrane protein 59	TMEM59	ENSG00000116209	1
Transmembrane protein 87A	TMEM87A	ENSG00000103978	1
TNFAIP3-interacting protein 3	TNIP3	ENSG00000050730	1
Protein disulfide-isomerase TXNDC10	TXNDC10	ENSG00000166479	1
Ezrin	VIL2	ENSG00000092820	1
WD repeat protein 1	WDR1	ENSG00000071127	1
WD repeat protein 5	WDR5	ENSG00000196363	1
GRAM domain-containing protein 3	GRAMD3	ENSG00000155324	1
Cytochrome c oxidase assembly protein COX15 homolog	COX15	ENSG00000014919	1
Quinone oxidoreductase-like 1	CRYZL1	ENSG00000205758	1
ETS translocation variant 5	ETV5	ENSG00000171656	1
Beta crystallin S	CRYGS	ENSG00000113838	1
Protein fosB	FOSB	ENSG00000125740	1
Headcase protein homolog	HECA	ENSG00000112406	1
Gamma-interferon-inducible lysosomal thiol reductase	IFI30	ENSG00000105648	1
Krueppel-like factor 10	KLF10	ENSG00000155090	1
Krueppel-like factor 4	KLF4	ENSG00000136826	1
Kinectin	KTN1	ENSG00000126777	1
Melanoma-associated antigen D1	MAGED1	ENSG00000179222	1
Mdm4 protein	MDM4	ENSG00000198625	1
Proliferation-associated protein 2G4	PA2G4	ENSG00000170515	1
Histone-binding protein RBBP4	RBBP4	ENSG00000162521	1
Semaphorin-4A	SEMA4A	ENSG00000196189	1
Translocon-associated protein subunit alpha	SSR1	ENSG00000124783	1
Transforming acidic coiled-coil-containing protein 1	TACC1	ENSG00000147526	1
Ceramide glucosyltransferase	UGCG	ENSG00000148154	1
Vascular endothelial growth factor A	VEGFA	ENSG00000112715	1
60S ribosomal protein L12	RPL12	ENSG00000197958	1
60S ribosomal protein L18	RPL18	ENSG00000063177	1
60S ribosomal protein L19	RPL19	ENSG00000108298	1
60S ribosomal protein L22	RPL22	ENSG00000116251	1
60S ribosomal protein L35a	RPL35A	ENSG00000182899	1
60S ribosomal protein L39	RPL39	ENSG00000198918	1
60S ribosomal protein L3-like	RPL3L	ENSG00000140986	1
60S ribosomal protein L4	RPL4	ENSG00000174444	1
40S ribosomal protein S17	RPS17	ENSG00000182774	1
40S ribosomal protein S4, Y isoform 1	RPS4Y1	ENSG00000129824	1
40S ribosomal protein S9	RPS9	ENSG00000170889	1
Mitochondrial 28S ribosomal protein S27	MRPS27	ENSG00000113048	1
RAC-alpha serine/threonine-protein kinase	AKT1	ENSG00000142208	1
Ankyrin-2	ANK2	ENSG00000145362	1
Brain-specific angiogenesis inhibitor 1-associated protein 2	BAIAP2	ENSG00000175866	1
Cornichon homolog 4	CNIH4	ENSG00000143771	1
Dynamin-binding protein	DNMBP	ENSG00000107554	1
Protocadherin beta 3	PCDHB3	ENSG00000113205	1
Cytidine and dCMP deaminase domain containing 1	CDADC1	ENSG00000102543	1
GCN1-like protein 1	GCN1L1	ENSG00000089154	1
Vasculin	GPBP1	ENSG00000062194	1
Protein GPR89A	GPR89A	ENSG00000117262	1
G-protein signaling modulator 2	GPSM2	ENSG00000121957	1
GRIP1-associated protein 1	GRIPAP1	ENSG00000068400	1
Transcription initiation factor IIA gamma chain	GTF2A2	ENSG00000140307	1
Nuclear protein Hcc-1	HCC1	ENSG00000205323	1
Transcription factor HES-2	HES2	ENSG00000069812	1
Nonhistone chromosomal protein HMG-17	HMGN2	ENSG00000198830	1
Krueppel-like factor 9	KLF9	ENSG00000119138	1
Nanos homolog 1	NANOS1	ENSG00000188613	1
Non-SMC element 1 homolog	NSMCE1	ENSG00000169189	1
Pleckstrin homology domain-containing family B member 1	PLEKHB1	ENSG00000021300	1
Butyrate-induced transcript 1	PTPLAD1	ENSG00000074696	1
Ring finger protein 10	RNF10	ENSG00000022840	1
Sal-like protein 2	SALL2	ENSG00000165821	1
Histone deacetylase complex subunit SAP18	SAP18	ENSG00000150459	1
SWI/SNF-related matrix-associated actin-dependent regulator of chromatin subfamily C member 2	SMARCC2	ENSG00000139613	1
Activated RNA polymerase II transcriptional coactivator p15	SUB1	ENSG00000113387	1
Toll-like receptor 1	TLR1	ENSG00000174125	1
Toll-like receptor 7	TLR7	ENSG00000196664	1
TRAF family member-associated NF-kappa-B activator	TANK	ENSG00000136560	1
Zinc finger CCHC domain-containing protein 6	ZCCHC6	ENSG00000083223	1
Zinc finger CCHC domain-containing protein 9	ZCCHC9	ENSG00000131732	1
Zinc finger protein 562	ZNF562	ENSG00000171466	1
Zinc finger protein 644	ZNF644	ENSG00000122482	1
Zinc finger protein 70	ZNF70	ENSG00000187792	1
Zinc finger protein 706	ZNF706	ENSG00000120963	1
Zinc finger SWIM domain-containing protein 5	ZSWIM5	ENSG00000162415	1
Ankyrin repeat domain-containing protein 10	ANKRD10	ENSG00000088448	1
Ankyrin repeat domain-containing protein 40	ANKRD40	ENSG00000154945	1
Small inducible cytokine A5	CCL5	ENSG00000161570	1
Monocyte differentiation antigen CD14	CD14	ENSG00000170458	1
Granulocyte-macrophage colony-stimulating factor receptor alpha chain	CSF2RA	ENSG00000198223	1
Dual specificity protein phosphatase 10	DUSP10	ENSG00000143507	1
Heparin-binding EGF-like growth factor	HBEGF	ENSG00000113070	1
Isocitrate dehydrogenase	IDH1	ENSG00000138413	1
RING-box protein 1	RBX1	ENSG00000100387	1
DNA polymerase zeta catalytic subunit	REV3L	ENSG00000009413	1
NEDD4-binding protein 2	N4BP2	ENSG00000078177	1
Ubiquitin-activating enzyme E1	UBE1	ENSG00000130985	1
Progressive ankylosis protein homolog	ANKH	ENSG00000154122	1
AP-3 complex subunit sigma-1	AP3S1	ENSG00000177879	1
Apolipoprotein C-IV	APOC2	ENSG00000130207	1
Aquaporin-1	AQP1	ENSG00000106125	1
ADP-ribosylation factor-like protein 1	ARL1	ENSG00000120805	1
Voltage-gated calcium channel alpha	CACNA2D4	ENSG00000151062	1
Charged multivesicular body protein 4b	CHMP4B	ENSG00000101421	1
Calcineurin B homologous protein 2	CHP2	ENSG00000166869	1
Clathrin heavy chain 1	CLTC	ENSG00000141367	1
Exportin-2	CSE1L	ENSG00000124207	1
Copper homeostasis protein cutC homolog	CUTC	ENSG00000119929	1
Mitochondrial import inner membrane translocase subunit Tim9 B	FXC1	ENSG00000132286	1
130 kDa leucine-rich protein	LRPPRC	ENSG00000138095	1
Latent-transforming growth factor beta-binding protein 2	LTBP2	ENSG00000119681	1
Oxysterol-binding protein-related protein 2	OSBPL2	ENSG00000130703	1
Nonspecific lipid-transfer protein	SCP2	ENSG00000116171	1
S. cerevisiae SEC31-like 2	SEC31B	ENSG00000075826	1
Natural resistance-associated macrophage protein 2	SLC11A2	ENSG00000110911	1
Solute carrier family 39	SLC39A14	ENSG00000104635	1
Ubiquinol-cytochrome-c reductase complex core protein I	UQCRC1	ENSG00000010256	1
Vam6/Vps39-like protein	VPS39	ENSG00000166887	1
HECT domain and RCC1-like domain-containing protein 2	HERC2	ENSG00000128731	1
Kinesin-like protein KIF1C	KIF1C	ENSG00000129250	1
Vesicular integral-membrane protein VIP36	LMAN2	ENSG00000169223	1
Low-density lipoprotein receptor-related protein 10	LRP10	ENSG00000197324	1
Major facilitator superfamily domain containing 6	MFSD6	ENSG00000151690	1
Succinate dehydrogenase complex assembly factor 2	SDHAF2	ENSG00000167985	1
Serine/threonine-protein kinase SMG1	SMG1	ENSG00000157106	1
Sorting nexin-10	SNX10	ENSG00000086300	1
Sorting nexin-9	SNX9	ENSG00000130340	1
Translocon-associated protein subunit beta	SSR2	ENSG00000163479	1
Rab11 family-interacting protein 1	RAB11FIP1	ENSG00000156675	1
Mimitin	NDUFA12L	ENSG00000164182	1
Nuclear pore complex-interacting protein	NPIP	ENSG00000183793	1
Nuclear pore complex protein Nup155	NUP155	ENSG00000113569	1
The bold letter shows that the genes were expressed both the PVR-ERMs and Secondary ERMs.
