# Supplementary material for: Comparison of Gene Expression Profile of Epiretinal Membranes Obtained from Eyes with Proliferative Vitreoretinopathy to That of Secondary Epiretinal Membranes
Source: PLoS One. 2013 Jan 23;8(1):e54191. doi: 10.1371/journal.pone.0054191 (PMC3553111; doi:10.1371/journal.pone.0054191)
Supplement: Table S3 — Possible physical interactors to the proteins encoded by cDNAs expressed in the PVR-ERMs library. (XLSX) [file pone.0054191.s003.xlsx]

## Sheet: Supplimental PVR-ERMs
Table S3. Possible physical interactors to the proteins encoded by cDNAs expressed in the PVR-ERMs library.
PVR-ERMs Library Gene	Putative Ineractor
ABCA4	A1BG
ABCA4	A2M
ACLY	A2M
ACLY	AAGAB
ACLY	AAK1
ACLY	AATF
ACLY	ABCB5
ACLY	ABCC2
ACLY	ABCC9
ACLY	ABCD3
ACLY	ABCF3
ACN9	ABCF3
ACOT11	ABCG8
ACOT9	ABI1
ACP1	ABI1
ACP1	ABI2
ACP1	ABI3
ACP1	ABL1
ACP1	ABLIM1
ACP1	ABTB2
ACP1	ACACA
ACP1	ACAN
ACP1	ACAT2
ACP1	ACD
ACP1	ACHE
ACP1	ACIN1
ACP1	ACLY
ACP1	ACP1
ACP1	ACP5
ACTA2	ACP5
ACTA2	ACP6
ACTA2	ACSL4
ACTA2	ACTA1
ACTA2	ACTB
ACTG1	ACTB
ACTG1	ACTBL2
ACTG1	ACTC1
ACTG1	ACTG1
ACTG1	ACTL6A
ACTG1	ACTN1
ACTG1	ACTN2
ACTG1	ACTN4
ACTG1	ACTR2
ACTG1	ACTR3
ACTG1	ACTR3B
ACTG1	ACTR6
ACTG1	ACVR1B
ACTG1	ADAM12
ACTG1	ADAM15
ACTG1	ADAM17
ACTG1	ADAM2
ACTG1	ADAM22
ACTG1	ADAMTS1
ACTG1	ADAMTS4
ACTG1	ADAMTSL4
ACTG1	ADAR
ACTG1	ADCY2
ACTG1	ADCY5
ACTG1	ADCY6
ACTG1	ADCY7
ACTG1	ADCY8
ACTG1	ADD1
ACTG1	ADH1B
ACTG1	ADH4
ACTG1	ADIPOR1
ACTG1	ADM
ACTG1	ADORA1
ACTG1	ADRA1B
ACTG1	ADRB2
ACTG1	ADRB3
ACTG1	ADRBK1
ACTG1	ADRM1
ACTG1	AES
ACTG1	AFF1
ACTG1	AFF4
ACTG1	AGR2
ACTG1	AGTPBP1
ACTG1	AGTR1
ACTG1	AGTR2
ACTG1	AHR
ACTG1	AHRR
ACTG1	AICDA
ACTG1	AIP
ACTG1	AIPL1
ACTG1	AIRE
ACTG1	AK3
ACTG1	AKAP13
ACTG1	AKAP5
ACTR10	AKAP8
ACVR2B	AKAP9
ACVR2B	AKT1
ACVR2B	AKT2
ACVR2B	AKTIP
ACVR2B	ALB
AEBP1	ALB
AGBL5	ALDH1A1
AK1	ALDH2
AK1	ALDH7A1
AK1	ALDOA
AK1	ALDOB
AK1	ALG11
ALDH18A1	ALG12
ALDH18A1	ALG2
ALDH18A1	ALL1
ALDOA	ALS2
ALDOA	ALS2CL
ALDOA	ALS2CR11
ALDOA	AMBP
ALDOA	AMBRA1
ALDOA	AMFR
ALDOA	AMOT
ALDOA	AMY1A
ALDOA	ANAPC1
ALDOA	ANAPC10
ALDOA	ANAPC13
ALDOA	ANAPC2
ALDOA	ANAPC4
ALDOA	ANAPC5
ALDOA	ANAPC7
ALDOA	ANKFY1
ALDOA	ANKHD1
ALDOA	ANKRD24
ALDOA	ANKRD28
ALKBH3	ANKRD28
ANGEL2	ANKRD28
ANKRA2	ANKRD35
ANKRA2	ANXA1
ANKRA2	ANXA4
ANKRA2	ANXA5
ANKRA2	ANXA7
ANXA11	ANXA7
ANXA11	AOF2
ANXA11	AP1B1
ANXA11	AP1G1
ANXA11	AP1G2
ANXA11	AP2A1
ANXA11	AP2A2
ANXA11	AP2B1
ANXA11	AP2M1
ANXA11	AP3B1
ANXA11	AP3B2
ANXA11	AP4M1
ANXA11	APBB1
ANXA2	APBB1
ANXA2	APBB2
ANXA2	APBB3
ANXA2	APC
ANXA2	APC2
ANXA2	APCS
ANXA2	APIP
ANXA2	APLP1
ANXA2	APLP2
ANXA2	APOA1
ANXA2	APOB
ANXA2	APOD
ANXA2	APOH
ANXA2	APP
ANXA2	APPBP1
ANXA2	APPBP2
ANXA2	APPL1
ANXA2	APPL2
ANXA2	AQP4
ANXA2	AR
AP2M1	AR
AP2M1	ARF1
AP2M1	ARF3
AP2M1	ARF5
AP2M1	ARF6
AP2M1	ARFGAP1
AP2M1	ARFGEF1
AP2M1	ARFIP2
AP2M1	ARHGAP1
AP2M1	ARHGDIA
AP2M1	ARHGDIB
AP2M1	ARHGEF15
AP2M1	ARHGEF6
AP2M1	ARHGEF7
AP2M1	ARID1A
AP2M1	ARID1B
AP2M1	ARID2
AP2M1	ARIH1
AP2M1	ARIH2
AP2M1	ARL1
APLP2	ARL1
APLP2	ARL14
APLP2	ARL15
APLP2	ARL3
APLP2	ARL4D
APLP2	ARL6
APLP2	ARMC1
APLP2	ARMC6
APLP2	ARMCX2
APLP2	ARNT
APLP2	ARNTL
APLP2	ARNTL2
APLP2	ARPC1B
APLP2	ARPC2
ARFIP2	ARPC2
ARFIP2	ARPC4
ARFIP2	ARR3
ARFIP2	ARRB1
ARHGEF3	ARRB1
ARHGEF3	ARRB2
ARL6IP1	ARRB2
ARL6IP5	ARRB2
ARMC8	ARRB2
ARMC8	ARS2
ARMC8	ARSA
ARMC8	ARTN
ARNT	ARVCF
ARPC3	ARVCF
ARPC3	ASAH1
ARPC3	ASB1
ARPC3	ASB12
ARPC3	ASB2
ARPC3	ASB4
ARPC3	ASB6
ARPC3	ASB7
ARPC3	ASB8
ARPC3	ASB9
ARPC3	ASCC2
ARPC3	ASCC3
ARPC3	ASCC3L1
ARPC3	ASCL2
ARPC3	ASF1A
ARPC3	ASF1B
ARPC3	ASH2L
ARPC5	ASH2L
ARPC5	ASNA1
ARPC5	ASPSCR1
ARPC5	ASS1
ARPC5	ATF2
ARPC5	ATF3
ARPC5	ATF4
ARPC5	ATF6
ARPC5	ATF6B
ARPC5	ATF7
ARPC5	ATF7IP
ASCC1	ATG12
ASCC1	ATG2A
ASCC1	ATG5
ASNS	ATG5
ASNS	ATG9A
ASNS	ATIC
ASNS	ATM
ASTN2	ATM
ATCAY	ATM
ATG16L2	ATM
ATG16L2	ATN1
ATMIN	ATN1
ATOX1	ATN1
ATOX1	ATOX1
ATOX1	ATP12A
ATOX1	ATP1B1
ATOX1	ATP2A2
ATOX1	ATP2B4
ATOX1	ATP5C1
ATOX1	ATP5F1
ATOX1	ATP5G3
ATP13A3	ATP5J2
ATP2A2	ATP5J2
ATP2A2	ATP6V0D2
ATP2A2	ATP6V1A
ATP2A2	ATP6V1E1
ATP2A2	ATP7A
ATP2A2	ATP7B
ATP2A2	ATPAF1
ATP2A2	ATPAF2
ATP2A2	ATPGD1
ATP2A2	ATR
ATP2A2	ATRX
ATP2A2	ATXN1
ATP5A1	ATXN1
ATP5A1	ATXN10
ATP5A1	ATXN1L
ATP5A1	ATXN2
ATP5A1	ATXN3
ATP5A1	ATXN7
ATP5A1	AUP1
ATP5A1	AURKA
ATP5A1	AURKB
ATP5A1	AVP
ATP5A1	AVPR2
ATP5A1	AXIN1
ATP5A1	AZI1
ATP5A1	B2M
ATP5B	B2M
ATP5B	BACE1
ATP5B	BACH1
ATP5B	BAD
ATP5B	BAG3
ATP5B	BAIAP2
ATP5B	BAK1
ATP5B	BANF1
ATP5B	BAP1
ATP5B	BARD1
ATP5B	BAT2
ATP5B	BAT3
ATP5B	BAT5
ATP5B	BAX
ATP5E	BAZ1B
ATP5E	BBS1
ATP5G1	BBS1
ATP5G3	BBS1
ATP5G3	BBS2
ATP5H	BBS4
ATP5H	BCAP31
ATP5J	BCAP31
ATP5J	BCAR3
ATP6V1D	BCAR3
B2M	BCAT2
B2M	BCCIP
B2M	BCKDHA
B2M	BCKDK
B2M	BCL10
B2M	BCL11A
B2M	BCL2
B2M	BCL2L1
B2M	BCL2L11
B2M	BCL6
B2M	BCL7C
B2M	BCLAF1
B2M	BCOR
B2M	BCR
B2M	BECN1
BCKDHB	BECN1
BCKDHB	BFSP1
BCL2L13	BFSP1
BET1	BGLAP
BET1	BHLHB2
BET1	BICD1
BET1	BICD2
BGN	BID
BGN	BIN1
BGN	BIRC2
BGN	BIRC3
BGN	BIRC4
BGN	BIRC5
BGN	BIRC6
BGN	BIRC8
BGN	BLMH
BGN	BLZF1
BGN	BMF
BGN	BMI1
BMI1	BMI1
BMI1	BMP1
BMI1	BMP2
BMI1	BMP4
BMI1	BMP6
BMI1	BMP7
BMI1	BMPR2
BMI1	BNIP3L
BMI1	BNIPL
BMI1	BOC
BMI1	BPGM
BMI1	BRAF
BMI1	BRCA1
BMI1	BRCA2
BMI1	BRCC3
BMI1	BRD1
BMI1	BRD4
BMI1	BRD7
BMI1	BRD8
BMI1	BRE
BMI1	BRF2
BMI1	BRIP1
BMI1	BRMS1
BMI1	BRMS1L
BMI1	BSG
BMI1	BTBD12
BMI1	BTBD14A
BMI1	BTBD2
BMI1	BTG1
BMI1	BTG2
BMI1	BTG3
BMI1	BTK
BMI1	BTN3A3
BMI1	BTRC
BOD1	BTRC
BOLA2	BTRC
BOLA3	BTRC
BSG	BUB1
BSG	BUB1B
BSG	BUB3
BSG	BUD31
BSG	BZW1
BSG	C10ORF104
BSG	C10ORF4
BSG	C10ORF47
BSG	C11ORF49
BSG	C11ORF59
BSG	C11ORF79
BSG	C12ORF44
BSG	C12ORF5
BSG	C13ORF34
BSG	C14ORF1
BSG	C14ORF166
BSG	C16ORF74
BTF3	C17ORF28
BTF3	C17ORF42
BTF3	C18ORF37
BTF3	C19ORF50
BTF3	C19ORF58
BTF3	C19ORF62
BTF3	C1ORF103
BUD31	C1ORF103
C10ORF46	C1ORF103
C10ORF46	C1QA
C11ORF31	C1QA
C11ORF51	C1QBP
C11ORF51	C1R
C11ORF58	C1R
C11ORF58	C1S
C11ORF58	C20ORF20
C11ORF58	C20ORF24
C11ORF58	C22ORF9
C11ORF58	C2ORF37
C11ORF58	C3
C13ORF18	C3ORF17
C13ORF18	C3ORF26
C14ORF147	C3ORF26
C14ORF147	C3ORF63
C14ORF147	C4B
C14ORF166	C4B
C14ORF166	C5ORF13
C14ORF166	C6
C14ORF166	C6ORF211
C14ORF166	C7
C14ORF166	C7ORF20
C14ORF166	C7ORF25
C15ORF24	C7ORF36
C18ORF32	C7ORF44
C18ORF32	C8A
C18ORF32	C8B
C19ORF53	C8ORF32
C19ORF60	C8ORF33
C19ORF60	C9
C1ORF131	C9ORF75
C1ORF158	CAB39
C1ORF31	CAB39
C1ORF31	CABIN1
C1QTNF6	CABIN1
C21ORF57	CACHD1
C21ORF57	CACNA1A
C2ORF28	CACNA1A
C3ORF10	CACNA1A
C3ORF10	CACYBP
C3ORF10	CADPS
C3ORF10	CADPS2
C3ORF10	CALCOCO2
C4ORF3	CALCOCO2
C4ORF34	CALD1
C4ORF34	CALM1
C5ORF24	CALM1
C6ORF136	CALM1
C6ORF211	CALM1
C6ORF35	CALM1
C8ORF40	CALM1
C8ORF48	CALM1
C9ORF3	CALM1
C9ORF80	CALM1
CADM3	CALM1
CALM2	CALM1
CALM2	CALR
CALM2	CAMK1
CALM2	CAMK2A
CALM2	CAMK2B
CALM2	CAMK2D
CALM2	CAMK4
CALM2	CAMKK1
CALM2	CAMKK2
CALM2	CAMLG
CALM2	CAND1
CALM2	CANX
CALM2	CAP1
CALM2	CAP2
CALM2	CAPN1
CALM2	CAPN2
CALM2	CAPZA1
CALM2	CAPZA3
CALM2	CARM1
CALM2	CASC5
CALM2	CASK
CALU	CASK
CALU	CASP1
CALU	CASP2
CALU	CASP3
CAMK1D	CASP3
CAMK1D	CASP4
CAMK1D	CASP5
CAPG	CASP6
CAPNS1	CASP7
CAPNS1	CASP8
CAPNS1	CASP9
CAPNS1	CAST
CAPNS1	CAV1
CAPNS1	CAV3
CAPZB	CBFA2T2
CAPZB	CBL
CAPZB	CBLB
CAPZB	CBLC
CAPZB	CBS
CAPZB	CBWD1
CAPZB	CBX1
CAPZB	CBX2
CASC4	CBX3
CBS	CBX3
CBS	CBX4
CBS	CBX5
CBS	CBX6
CC2D1B	CBX6
CCDC104	CBX6
CCDC104	CBX7
CCDC45	CBX7
CCDC51	CBX8
CCDC88A	CBX8
CCDC88A	CCBP2
CCDC88A	CCDC130
CCDC88A	CCDC47
CCDC90B	CCDC47
CCDC90B	CCDC5
CCDC90B	CCDC50
CCDC90B	CCDC53
CCDC90B	CCDC59
CCDC90B	CCDC85B
CCDC90B	CCL1
CCDC90B	CCL11
CCDC90B	CCL18
CCDC90B	CCL2
CCDC90B	CCL20
CCDC90B	CCL21
CCL2	CCL22
CCL2	CCL5
CCL2	CCL8
CCL2	CCNA1
CCL2	CCNA2
CCL2	CCNB1
CCL2	CCNB1IP1
CCL2	CCNC
CCL2	CCND1
CCL2	CCNE1
CCL2	CCNL1
CCL2	CCNL2
CCL2	CCNT1
CCL2	CCR1
CCL2	CCR10
CCL2	CCR2
CCND2	CCR3
CCND2	CCR5
CCND2	CCRL1
CCND2	CCT2
CCND2	CCT3
CCND2	CCT4
CCND2	CCT5
CCND2	CCT6A
CCND2	CCT6B
CCND2	CCT7
CCND2	CCT8
CCND2	CD14
CCND2	CD163
CCND2	CD19
CCND2	CD1A
CCND2	CD1B
CCNY	CD1B
CCNY	CD1D
CCNY	CD1E
CCNY	CD2
CD164	CD2
CD320	CD2
CD320	CD209
CD320	CD22
CD59	CD22
CD59	CD247
CD59	CD2AP
CD59	CD2BP2
CD59	CD36
CD59	CD3D
CD59	CD4
CD81	CD4
CD81	CD40
CD81	CD44
CD81	CD46
CD81	CD58
CD81	CD63
CD81	CD7
CD81	CD74
CD81	CD81
CD81	CD8A
CDC14C	CD9
CDC26	CD9
CDC26	CD93
CDC26	CD99
CDC26	CDC16
CDC26	CDC2
CDC26	CDC20
CDC26	CDC23
CDC26	CDC25A
CDC42EP1	CDC25A
CDC42EP1	CDC25B
CDC42EP1	CDC25C
CDC42EP1	CDC27
CDC42EP1	CDC2L1
CDH2	CDC2L1
CDH2	CDC34
CDH2	CDC37
CDH2	CDC42
CDH2	CDC42BPA
CDH2	CDC42BPB
CDH2	CDC45L
CDH2	CDC5L
CDH2	CDC6
CDH2	CDC73
CDH2	CDCA3
CDH2	CDH1
CDH2	CDH11
CDH2	CDH4
CDH2	CDH5
CDH2	CDIPT
CDH2	CDK14
CDH2	CDK19
CDH2	CDK2
CDHR4	CDK2
CDK2AP1	CDK2
CDK2AP1	CDK2AP2
CDK2AP1	CDK3
CDK2AP1	CDK4
CDK2AP1	CDK5
CDK2AP1	CDK5RAP3
CENPI	CDK5RAP3
CFH	CDK5RAP3
CFH	CDK6
CFH	CDK7
CFH	CDK8
CFH	CDK9
CFH	CDKN1A
CHCHD1	CDKN1A
CHCHD2	CDKN1A
CHCHD4	CDKN1A
CHCHD4	CDKN1B
CHCHD5	CDKN1B
CHD1	CDKN1B
CHD1	CDKN2A
CHEK2	CDKN2A
CHEK2	CDKN2B
CHEK2	CDKN2C
CHEK2	CDON
CHEK2	CDT1
CHEK2	CDX2
CHEK2	CEACAM1
CHEK2	CEBPA
CHEK2	CEBPB
CHEK2	CEBPE
CHEK2	CEBPG
CHEK2	CELSR1
CHEK2	CELSR3
CHEK2	CENPA
CHEK2	CENPC1
CHEK2	CENTA1
CHEK2	CENTD2
CHEK2	CEP170L
CHEK2	CEP27
CHEK2	CEP70
CHEK2	CEP76
CHEK2	CETP
CHEK2	CFHR1
CHEK2	CFHR3
CHEK2	CFI
CHEK2	CFL1
CHEK2	CFL2
CHEK2	CFTR
CHEK2	CGN
CHEK2	CHAF1A
CHEK2	CHD1L
CHEK2	CHD2
CHEK2	CHD3
CHEK2	CHD4
CHEK2	CHD6
CHEK2	CHD7
CHEK2	CHEK1
CHEK2	CHEK2
CHEK2	CHFR
CHEK2	CHM
CHEK2	CHML
CHEK2	CHMP1A
CHEK2	CHMP1B
CHEK2	CHMP2A
CHEK2	CHMP2B
CHEK2	CHMP4A
CHEK2	CHMP4B
CHEK2	CHMP4C
CHEK2	CHMP5
CHEK2	CHMP6
CHEK2	CHN1
CHEK2	CHRD
CHEK2	CHRM3
CHEK2	CHST1
CHEK2	CHUK
CHMP7	CHUK
CHRNB1	CHUK
CHST3	CHUK
CKAP4	CIAO1
CKAP4	CIAPIN1
CKAP4	CIC
CKAP4	CIDEB
CKAP4	CIR
CKAP4	CIRBP
CKAP4	CISH
CKAP4	CIT
CKAP4	CKAP4
CKAP4	CKB
CKAP4	CKS1B
CKAP4	CKS2
CKAP4	CLASP1
CLDND1	CLASP1
CLEC7A	CLASP1
CLEC7A	CLASP2
CLEC7A	CLCF1
CLIC4	CLDN11
CLIC4	CLEC4C
CLIC4	CLEC4G
CLIC4	CLEC4M
CLOCK	CLEC4M
CLOCK	CLGN
CLOCK	CLIC1
CLOCK	CLIP2
CLOCK	CLK4
CLOCK	CLN3
CLOCK	CLNS1A
CLU	CLNS1A
CLU	CLSTN1
CLU	CLTC
CLU	CLTCL1
CLU	CLU
CLU	CLUAP1
CLU	CNBP
CLU	CNGB1
CLU	CNIH4
CLU	CNKSR1
CLU	CNN1
CLU	CNNM3
CLU	CNOT1
CLU	CNOT10
CLU	CNOT2
CLU	CNOT3
CLU	CNOT4
CLU	CNOT6
CLU	CNOT7
CLU	CNP
CLU	CNTF
CLU	CNTNAP1
CLU	COG4
CLU	COG7
CLU	COIL
CLU	COL11A1
CLU	COL12A1
CLU	COL13A1
CLU	COL18A1
CMBL	COL1A1
CMBL	COL1A2
CMBL	COL2A1
CMBL	COL3A1
CMBL	COL4A1
CMBL	COL4A2
CMBL	COL4A3
CMBL	COL4A3BP
CMPK	COL4A4
CMPK	COL4A5
CMPK	COL4A6
CMPK	COL5A1
CMPK	COL6A2
CMPK	COL7A1
CNN3	COL7A1
CNN3	COL8A1
CNN3	COL8A2
CNN3	COMMD1
CNOT8	COMMD1
CNOT8	COMP
CNOT8	COMT
CNOT8	COPB1
CNOT8	COPB2
CNOT8	COPG
CNOT8	COPS3
CNOT8	COPS5
CNOT8	COPS6
CNOT8	COPS7A
CNOT8	COPS8
CNOT8	CORO1A
CNR2	CORO1A
CNTN3	CORO7
COL12A1	CORO7
COL12A1	COX1
COL12A1	COX17
COL3A1	COX17
COL3A1	COX2
COL3A1	COX7A2L
COL3A1	CP1
COL3A1	CPA4
COL3A1	CPE
COL3A1	CPNE1
COL3A1	CPNE2
COL3A1	CPNE4
COL3A1	CPOX
COL3A1	CPSF3L
COL5A2	CR2
COL5A2	CRADD
COL5A2	CRCT1
COL8A1	CREB1
COL8A1	CREB3L2
COL8A1	CREB5
COL8A1	CREBBP
COMMD6	CREBBP
COMMD7	CREBBP
COQ5	CRELD2
CORO1C	CRELD2
CORO1C	CREM
CORO1C	CRHR1
CORO1C	CRK
CORO1C	CRKL
CORO1C	CRMP1
CORO2A	CRMP1
COX10	CRNKL1
COX4I1	CRP
COX4I1	CRTC2
COX6C	CRTC2
COX7A2L	CRY1
COX7B	CRY2
COX7C	CRY2
COX7C	CRYAA
CPNE3	CRYAA
CREB5	CRYAA
CREB5	CRYAB
CRIM1	CRYBA1
CRIM1	CRYBB2
CRIP2	CRYBB2
CRIP2	CRYGC
CRIP2	CS
CRIP2	CSDE1
CRIP2	CSF1R
CRIP2	CSK
CRIP2	CSN3
CRIP2	CSNK1D
CRIP2	CSNK1E
CRIPT	CSNK2A1
CRYAB	CSNK2A1
CRYAB	CSNK2A2
CRYAB	CSNK2B
CRYAB	CSRP2
CRYAB	CSRP3
CRYAB	CST3
CRYAB	CST5
CRYAB	CST7
CRYAB	CSTA
CRYAB	CSTB
CRYAB	CTBP1
CRYAB	CTBP2
CRYAB	CTCF
CRYAB	CTD
CRYAB	CTDP1
CRYAB	CTGF
CRYZ	CTGF
CRYZ	CTLA4
CSNK1A1	CTLA4
CSNK1A1	CTNNA1
CSNK1A1	CTNNA3
CSNK1A1	CTNNAL1
CSNK1A1	CTNNB1
CSNK1A1	CTNNBIP1
CSNK1A1	CTNNBL1
CSNK1A1	CTNND1
CSNK1A1	CTNND2
CSNK1A1	CTPS
CSNK1A1	CTR9
CSNK1A1	CTSB
CSNK1A1	CTSC
CSNK1A1	CTSD
CSNK1A1	CTSG
CSNK1A1	CTSK
CSNK1A1	CTSL1
CSNK1A1	CTTN
CSNK1A1	CTTNBP2
CSNK1A1	CTTNBP2NL
CSNK1A1	CUL1
CSNK1A1	CUL2
CSNK1A1	CUL3
CSNK1A1	CUL4A
CST6	CUL4B
CTHRC1	CUL4B
CTSH	CUL5
CTSH	CUL7
CTSH	CUTL1
CTSH	CWC22
CTSH	CX3CR1
CTSK	CXCL10
CTSK	CXCL12
CTSL1	CXCL12
CTSL1	CXCL2
CTSL1	CXCR1
CTSL1	CXCR3
CTSL1	CXCR4
CTSL1	CXORF40A
CTSL1	CYBB
CTSL1	CYC1
CTSL1	CYCS
CTSL1	CYLD
CTSL1	CYP17A1
CTSL1	CYP27A1
CTSL1	CYP2E1
CTSL1	CYP39A1
CTSL1	CYP4B1
CTSL1	DAB1
CTSL1	DAB2
CTSL1	DAG1
CTSS	DAG1
CTSS	DAPK3
CTSS	DARC
CTSS	DARS
CTSS	DAXX
CUL4B	DAXX
CUL4B	DAZAP2
CUL4B	DBF4
CUL4B	DCAF5
CUL4B	DCC
CUL4B	DCD
CUL4B	DCLK2
CUL4B	DCN
CUL4B	DCTD
CUL4B	DCTN1
CUL4B	DCX
CUL4B	DDB1
CUL4B	DDB2
CUL4B	DDIT3
CUL4B	DDIT4L
CUL4B	DDOST
CUL4B	DDR1
CUL4B	DDR2
CUL4B	DDX19B
CUL4B	DDX20
CUL4B	DDX24
CUL4B	DDX3X
CUL4B	DDX47
CUL4B	DDX56
CWF19L1	DDX56
CXCR7	DDX56
CXORF20	DEDD
CXORF45	DEDD2
CXORF45	DEFB1
CXORF45	DEK
CXORF45	DENND4A
CXXC1	DENND4A
CXXC1	DERL1
CXXC1	DET1
CXXC1	DFFA
CXXC1	DFFB
CXXC1	DGCR14
CXXC1	DGKZ
CXXC1	DHCR7
CXXC1	DHDDS
CXXC1	DHFR
CXXC1	DHODH
CXXC1	DHRS2
CXXC1	DHX15
CXXC1	DHX36
CXXC5	DHX36
CXXC5	DHX9
CXXC5	DIABLO
CYR61	DIABLO
CYR61	DIAPH1
CYR61	DIO2
CYR61	DIS3
CYR61	DIS3L2
CYR61	DISC1
DAD1	DISC1
DAD1	DKFZP434C1415
DBI	DKFZP434F0621
DBI	DKFZP564H2023
DBI	DKFZP564M2422
DBI	DKFZP564O0523
DBI	DKFZP686N1286
DBI	DKFZP761K1323
DBI	DKKL1
DBI	DLEU1
DBI	DLG1
DCAF10	DLG2
DCAF10	DLG3
DCAF16	DLG3
DCAF16	DLG4
DCTD	DLG4
DCTD	DLG5
DCTN2	DLGAP4
DCTN2	DLST
DCTN2	DMAP1
DCTN2	DMD
DCTN2	DMP1
DCTN2	DMPK
DCTN2	DMTF1
DCTN2	DMWD
DCTN2	DNAJA3
DCTN2	DNAJB1
DCTN2	DNAJB11
DCTN2	DNAJB9
DCTN2	DNALI1
DCTN2	DNASE1
DCTN2	DNM1
DCTN2	DNM1L
DCTN2	DNM2
DCUN1D5	DNMBP
DDRGK1	DNMT1
DDRGK1	DNMT3A
DDX59	DNMT3B
DFFA	DNMT3L
DFFA	DOC2A
DFFA	DOC2B
DFFA	DOCK4
DFFA	DOK1
DFFA	DOM3Z
DFFA	DOT1L
DFFA	DPF2
DFFA	DPM1
DFFA	DPP4
DFFA	DPPA2
DFFA	DPPA4
DFFA	DPY30
DFFA	DRD3
DFFA	DRG1
DFFA	DSG1
DFFA	DSN1
DFFA	DSP
DFFA	DST
DFFA	DSTN
DFFA	DTL
DFFA	DTNA
DIAPH2	DTNB
DIAPH2	DTNBP1
DIAPH2	DTX1
DIAPH2	DTX3
DIAPH2	DTX3L
DIAPH2	DUSP1
DICER1-AS1	DUSP1
DKK1	DUSP1
DKK1	DUSP10
DKK1	DUSP23
DKK1	DUSP7
DKK1	DVL1
DMD	DVL1
DMD	DVL2
DMD	DVL3
DMD	DYDC1
DMD	DYNC1I1
DMD	DYNC1I2
DMD	DYNLL1
DMD	DYNLT1
DMD	DYRK1A
DMD	DYRK2
DMD	DYSF
DMD	E2F1
DMD	E2F2
DMD	E2F3
DMD	E2F4
DMD	E2F5
DMD	E2F6
DMD	ECD
DMD	ECH1
DMD	EDC3
DNAH2	EDEM2
DPH3	EDF1
DPH3	EEA1
DPY30	EEA1
DPY30	EED
DPY30	EEF1A1
DPY30	EEF1B2
DPY30	EEF1G
DPY30	EFCAB6
DPY30	EFCBP2
DPY30	EFEMP1
DPY30	EFEMP2
DPY30	EFHD1
DPY30	EFTUD2
DSE	EFTUD2
DSE	EGFL8
DSE	EGFR
DTX3L	EGFR
DYNLT1	EGFR
DYNLT1	EGLN1
DYNLT1	EGLN2
DYNLT1	EHD2
DYNLT1	EHMT2
DYNLT1	EIF1AX
DYNLT1	EIF1AY
DYNLT1	EIF1B
EAF1	EIF1B
EDIL3	EIF1B
EEF1A1	EIF2AK1
EEF1A1	EIF2AK2
EEF1A1	EIF2AK3
EEF1A1	EIF2B1
EEF1A1	EIF2B2
EEF1A1	EIF2B3
EEF1A1	EIF2B4
EEF1A1	EIF2B5
EEF1A1	EIF2C1
EEF1A1	EIF2C2
EEF1A1	EIF2C3
EEF1A1	EIF2C4
EEF1A1	EIF2S2
EEF1A1	EIF2S3
EEF1A1	EIF3A
EEF1A1	EIF3B
EEF1A1	EIF3D
EEF1A1	EIF3E
EEF1A1	EIF3EIP
EEF1A1	EIF3F
EEF1A1	EIF3G
EEF1A1	EIF3H
EEF1A1	EIF3I
EEF1A1	EIF3J
EEF1A1	EIF3K
EEF1A1	EIF4A1
EEF1A1	EIF4A2
EEF1A1	EIF4B
EEF1A1	EIF4E
EEF1A1	EIF4E2
EEF1A1	EIF4ENIF1
EEF1A1	EIF4G1
EEF1A1	EIF4G2
EEF1A1	EIF4G3
EEF1A1	EIF6
EEF1A1	ELANE
EEF1A1	ELAVL1
EEF1A1	ELAVL2
EEF1A1	ELF4
EEF1A1	ELK1
EEF1A1	ELK4
EEF1A1	ELL
EEF1A1	ELL2
EEF1A1	ELL3
EEF1A1	ELN
EEF1A1	ELSPBP1
EEF1A1	EMD
EEF1A1	ENAH
EEF1A1	ENG
EEF1A1	ENO2
EEF1A1	ENO3
EEF1A1	EP300
EGLN3	EP300
EIF1	EP300
EIF1	EP400
EIF1	EPAS1
EIF1	EPB41
EIF2S1	EPB41
EIF2S1	EPB41L2
EIF2S1	EPB41L3
EIF2S1	EPB49
EIF2S1	EPHA2
EIF2S1	EPHA7
EIF2S1	EPHB1
EIF2S1	EPHB2
EIF2S1	EPHB3
EIF3C	EPHB3
EIF3C	EPHB6
EIF3C	EPRS
EIF3C	EPS15
EIF3C	EPS8
EIF3C	EPS8L1
EIF3C	EPS8L2
EIF3C	EPS8L3
EIF3C	ERAF
EIF3C	ERAP1
EIF3C	ERBB2
EIF3C	ERBB3
EIF3C	ERBB4
EIF3C	ERCC6
EIF3C	ERCC8
EIF3C	ERF
EIF3D	ERF
EIF3D	ERH
EIF3D	ERLIN2
EIF3D	ERP29
EIF3D	ESR1
EIF5	ESR1
EIF5B	ESR1
ELF1	ESR1
ELF1	ESR2
ENAH	ESR2
ENAH	ETF1
ENAH	ETS1
ENAH	ETV6
ENAH	EWSR1
ENAH	EXO1
ENAH	EXOC1
ENAH	EXOC2
ENAH	EXOC5
ENAH	EXOC8
ENAH	EXOSC1
ENO1	EXOSC1
ENO1	EXOSC10
ENO1	EXOSC2
ENO1	EXOSC3
ENO1	EXOSC4
ENO1	EXOSC5
ENO1	EXOSC6
ENO1	EXOSC8
ENO1	EXOSC9
ENO1	EYA2
ENO1	EYA3
ENO1	EZH2
ENO1	F10
ENO1	F11
ENO1	F11R
ENO1	F13A1
ENO1	F2
ENO1	F3
ENO1	F7
ENTPD4	F8
ENTPD4	FABP4
EP300	FABP4
EPS8	FADD
EPS8	FAF1
EPS8	FAF2
EPS8	FAM107A
EPS8	FAM118B
EPS8	FAM40A
EPS8	FAM46A
EPS8	FAM82C
EPS8	FANCA
EPS8	FANCB
EPS8	FANCC
EPS8	FANCD2
EPS8	FANCI
EPS8	FARP2
EPS8	FAS
EPS8	FASLG
EPS8	FAT
EPS8	FBL
EPS8	FBLN1
EPS8	FBLN2
EPS8	FBN1
EPS8	FBN3
EPS8	FBXL10
EPS8	FBXL11
EPS8	FBXL2
EPS8	FBXL3
EPS8	FBXL4
EPS8	FBXL5
EPS8	FBXL6
EPS8	FBXL7
EPS8	FBXL8
EPS8	FBXO11
EPS8	FBXO18
EPS8	FBXO2
EPS8	FBXO25
EPS8	FBXO31
EPS8	FBXO32
ERP29	FBXO33
ERP29	FBXO34
ERP29	FBXO4
ERP29	FBXO41
ERP29	FBXO42
ERP29	FBXO44
ESD	FBXO44
ESD	FBXO46
ESD	FBXO5
ESR1	FBXO7
ESYT2	FBXO7
ESYT2	FBXO8
ESYT2	FBXW11
EXD1	FBXW11
EXOSC7	FBXW11
EXOSC7	FBXW2
EXOSC7	FBXW5
EXOSC7	FBXW7
EXOSC7	FBXW8
EXOSC7	FBXW9
EXOSC7	FCER1A
EXOSC7	FCGR3A
EXOSC7	FCGRT
EXOSC7	FCHSD2
EXOSC7	FDFT1
EXOSC7	FEM1B
EXOSC7	FERMT2
F2R	FERMT2
F2R	FES
F2R	FEZ1
F2R	FGA
F2R	FGB
F2R	FGF1
F2R	FGF2
F2R	FGF3
F2R	FGF7
F2R	FGFR1
F2R	FGFR1OP2
F3	FGFR3
F3	FGFR4
F3	FGG
F3	FHL1
F3	FHL2
F3	FHL3
F3	FHOD1
F3	FKBP1A
F3	FKBP4
FAM116A	FKBP4
FAM127A	FKBP4
FAM127A	FKBP6
FAM134C	FKBP8
FAM175A	FKHL18
FAM175A	FLII
FAM175A	FLJ00248
FAM175A	FLJ10324
FAM175A	FLNA
FAM175A	FLNB
FAM175A	FLT1
FAM175A	FMOD
FAM175A	FN1
FAM175A	FNBP1L
FAM175A	FNDC5
FAM175A	FNTA
FAM184B	FOPNL
FAM40B	FOS
FAM40B	FOXM1
FAM40B	FOXO3
FAM40B	FPR1
FAM40B	FRAP1
FAM40B	FRG1
FAM40B	FRMD6
FAM40B	FRYL
FAM40B	FSCN1
FAM40B	FSHR
FAM59B	FST
FAM63A	FSTL1
FAM63A	FSTL3
FAM73A	FSTL3
FAM8A1	FTH1
FAU	FTH1
FAU	FTL
FAU	FTSJ1
FBLIM1	FTSJ1
FBLIM1	FUBP1
FBLIM1	FUNDC2
FCER1G	FURIN
FCER1G	FUS
FCER1G	FUSIP1
FCER1G	FXR2
FCER1G	FXYD1
FCER1G	FXYD6
FCER1G	FYB
FDPS	FYB
FDPS	FYCO1
FDPS	FYN
FEM1C	FYN
FGF14	FYN
FKBP3	FZR1
FKBP3	GAB2
FKBP3	GABARAP
FLJ20464	GABARAP
FN1	GABARAP
FN1	GABARAPL1
FN1	GABARAPL2
FN1	GABBR1
FN1	GABRA1
FN1	GABRB2
FN1	GABRG2
FN1	GADD45A
FN1	GADD45G
FN1	GADD45GIP1
FN1	GAK
FN1	GALNT6
FN1	GAPDH
FN1	GAPVD1
FN1	GARS
FN1	GAS7
FN1	GATA1
FN1	GATA3
FN1	GATA4
FN1	GATA6
FN1	GATAD2B
FN1	GBA
FN1	GBAS
FN1	GBF1
FN1	GBP2
FN1	GBP7
FOPNL	GC
FOPNL	GCC2
FOXK1	GCC2
FOXK1	GCG
FOXK1	GCGR
FOXK1	GCM1
FOXK1	GDF11
FOXK1	GDF5
FOXK1	GDF9
FOXK1	GDI2
FRMD4A	GDI2
FRMD4A	GEM
FTL	GEM
FTL	GEMIN4
FTL	GEMIN5
FTL	GEMIN6
FTL	GEMIN7
FTL	GFAP
FTL	GFI1B
FTL	GGA1
FTL	GGA2
FZD6	GGA3
FZD6	GH1
GALNT1	GH1
GAPDH	GH1
GAPDH	GHITM
GAPDH	GHR
GAPDH	GINS2
GAPDH	GIPC1
GAPDH	GIT1
GAPDH	GIT2
GAPDH	GIYD1
GAPDH	GIYD2
GAPDH	GLUD1
GAPDH	GMFG
GAPDH	GNA12
GAPDH	GNA13
GAPDH	GNA15
GAPDH	GNAI1
GAPDH	GNAI2
GAPDH	GNAI3
GAPDH	GNAO1
GAPDH	GNAQ
GAPDH	GNAS
GAPDH	GNAT1
GAPDH	GNB1
GAPDH	GNB2
GAPDH	GNB2L1
GAPDH	GNB3
GAPDH	GNB4
GAPDH	GNB5
GAPDH	GNG2
GAPDH	GNGT1
GAPDH	GNL1
GAPDH	GOLGA2
GAPDH	GOLGA4
GAPDH	GOLGB1
GAPDH	GOLM1
GAPDH	GOPC
GAPDH	GORAB
GAPDH	GOSR1
GAPDH	GOT2
GAPDH	GP1BA
GAPDH	GP6
GAPDH	GPD2
GAPDH	GPHN
GAPDH	GPR50
GAPDH	GPRASP1
GAPDH	GRB2
GCC2	GRB2
GCLM	GRB2
GLRX2	GRB2
GMPR2	GRB2
GNAS	GRB2
GNAS	GRB7
GNAS	GRIK2
GNAS	GRIN1
GNAS	GRIN2B
GNAS	GRIN2D
GNAS	GRK5
GNAS	GRM1
GNAS	GRM5
GNAS	GRM7
GNAS	GRWD1
GNAS	GSDMB
GNAS	GSK3B
GNAS	GSN
GNE	GSN
GNE	GSPT1
GNE	GSPT2
GNG5	GSPT2
GNG5	GSS
GNG5	GSTK1
GNG7	GSTK1
GNG7	GTF2A1
GNG7	GTF2A1L
GNPTAB	GTF2B
GNPTAB	GTF2F1
GNPTAB	GTF2F2
GNS	GTF2H1
GNS	GTF3C1
GNS	GTF3C4
GNS	GTF3C5
GNS	GTPBP3
GOLGA4	GULP1
GOLGA4	GZMB
GOLGA4	H2AFX
GOLGA6L5	H2AFX
GORASP2	H2AFX
GORASP2	H2AFZ
GORASP2	H3F3A
GORASP2	HABP4
GORASP2	HADHB
GORASP2	HAMP
GORASP2	HAP1
GORASP2	HAPP
GORASP2	HAUS4
GORASP2	HAUS6
GRAMD4	HAUS6
GREB1	HAX1
GRINL1A	HAX1
GRINL1A	HBP1
GRINL1A	HBS1L
GRINL1A	HBXIP
GRINL1A	HCFC1
GRINL1A	HCK
GRINL1A	HD
GRINL1A	HDAC1
GSN-AS1	HDAC1
GTF3C6	HDAC1
H2AFZ	HDAC1
H2AFZ	HDAC2
H2AFZ	HDAC3
H2AFZ	HDAC4
H2AFZ	HDAC5
H3F3B	HDAC5
H6PD	HDAC5
HAPLN1	HDAC5
HAUS3	HDAC5
HCCS	HDAC5
HDLBP	HDAC5
HDLBP	HDAC6
HDLBP	HDAC7A
HDLBP	HDAC9
HDLBP	HDGF
HERPUD1	HDGF
HERPUD1	HEATR1
HERPUD1	HEATR2
HERPUD1	HECTD1
HERPUD1	HERC1
HERPUD1	HES1
HERPUD1	HEXIM1
HERPUD1	HFE
HERPUD2	HFE
HIF1A	HFE
HINT1	HGF
HINT1	HGS
HIST1H2BK	HGS
HIST1H2BK	HIF1A
HIST1H2BK	HIGD1B
HIST1H2BK	HIN1L
HIST1H2BK	HINT1
HIST1H4A	HINT1
HLA-DPA1	HIP1
HLA-DPA1	HIP2
HLA-DPA1	HIRA
HM13	HIRA
HM13	HIRIP3
HNF4A	HIST1H1A
HNF4A	HIST1H2AJ
HNF4A	HIST1H2BD
HNF4A	HIST1H2BG
HNF4A	HIST1H3A
HNRPAB	HIST1H3A
HNRPAB	HIST1H4A
HNRPAB	HIST2H2AA3
HNRPAB	HIST2H2AC
HNRPAB	HIST2H2BE
HNRPAB	HIST2H3C
HNRPAB	HIST2H4A
HNRPAB	HIST3H3
HNRPAB	HLA-A
HNRPAB	HLA-B
HNRPM	HLA-B
HNRPM	HLA-C
HNRPM	HLA-DPB1
HNRPM	HLA-DRA
HNRPM	HLA-DRB1
HNRPM	HLA-DRB3
HNRPM	HLA-DRB4
HNRPM	HLA-DRB5
HNRPM	HLA-E
HNRPM	HLA-F
HNRPM	HLA-G
HNRPM	HLN2
HNRPM	HMG20B
HNRPM	HMGA1
HNRPM	HMGB1
HNRPM	HMGB2
HNRPM	HMGCL
HNRPM	HMGCR
HNRPM	HMOX1
HNRPM	HMOX2
HNRPM	HNF4A
HP1BP3	HNF4A
HSD17B10	HNF4A
HUWE1	HNF4A
IARS	HNF4A
IARS	HNF4G
IARS	HNRPA1
IARS	HNRPA2B1
IARS	HNRPC
IARS	HNRPD
IARS	HNRPH1
IARS	HNRPH3
IARS	HNRPK
IARS	HNRPL
IARS	HNRPU
IARS	HOOK2
IARS	HOXA3
IARS	HOXC13
IARS	HOXD4
IARS	HP
IARS	HPCAL4
IARS	HRAS
ICAM4	HRAS
ICAM4	HRG
ICAM4	HSP90AA1
ID3	HSP90AA1
ID3	HSP90AA2
ID3	HSP90AB1
ID3	HSP90B1
ID3	HSPA1A
ID3	HSPA1B
ID3	HSPA4
ID3	HSPA5
ID3	HSPA8
ID3	HSPB1
ID3	HSPB2
ID3	HSPB8
ID3	HSPB9
ID3	HSPD1
ID3	HSPE1
ID3	HSPG2
IDS	HTATIP
IFI44	HTATIP
IFITM3	HTATIP
IFNGR1	HTATIP
IFNGR1	HTR2A
IFNGR1	HTR6
IFNGR1	HTRA1
IFNGR1	HTRA2
IFNGR1	HUCEP-3
IFNGR1	HUWE1
IFNGR1	HYOU1
IFNGR1	IBRDC2
IFNGR1	ICA1
IGFBP2	ICAM1
IGFBP2	ICAM2
IGFBP2	ICT1
IGFBP7	ICT1
IGFBP7	ID2
IGFBP7	ID3
IGFBP7	ID4
IGFBP7	IFI16
IGFBP7	IFIT1
IGFBP7	IFIT2
IL13RA1	IFIT2
IL13RA1	IFIT3
IL13RA1	IFITM1
IL13RA1	IFNAR1
IL13RA1	IFNG
IL13RA1	IFNGR1
IL13RA1	IFNGR2
IL13RA1	IGBP1
IL13RA1	IGDCC3
IL13RA1	IGF1
IL13RA1	IGF1R
IL28RA	IGF1R
IL2RA	IGF1R
IL2RA	IGF2
IL2RA	IGF2BP1
IL2RA	IGFBP3
IL6R	IGFBP4
IL6R	IGFBP5
IL6R	IGFBP7
IL6R	IGHA1
IL6R	IGHA2
IL6R	IGHG1
IL6R	IGHM
IL6R	IGSF1
IL6R	IGSF8
ILK	IGSF8
ILK	IHPK1
ILK	IKBKB
ILK	IKBKE
ILK	IKBKG
ILK	IKZF1
ILK	IL13
ILK	IL17A
ILK	IL1A
ILK	IL2
ILK	IL28A
ILK	IL28RA
ILK	IL29
ILK	IL2RA
ILK	IL2RB
ILK	IL2RG
ILK	IL4
ILK	IL4R
ILK	IL6
IMPDH2	IL6
IMPDH2	IL6R
IMPDH2	IL6ST
IMPDH2	IL8
IMPDH2	ILK
IMPDH2	ILKAP
IMPDH2	IMMT
IMPDH2	IMPA2
IMPDH2	INADL
IMPDH2	INCENP
IMPDH2	ING1
IMPDH2	ING2
IMPDH2	ING5
ING2	INHBA
INPP1	INHBA
INSIG1	INHBB
INSIG1	INHBC
INSIG1	INOC1
INSIG1	INPP5K
INSIG1	INS
INSIG1	INSIG1
INSIG1	INSIG2
INSIG1	INSR
INSIG1	INTS1
INSIG1	INTS3
INSIG1	INTS5
INSL4	INTS5
IPO9	INTS6
IPO9	INVS
IPO9	IPO8
IPO9	IQCB1
ITGA11	IQCB1
ITGAM	IQCB1
ITGAM	IQWD1
ITGAM	IRAK1
ITGAM	IRAK2
ITGAM	IRF2
ITGAM	IRF3
ITGAM	IRF7
ITGAM	IRS1
ITGAM	IRS2
ITGAM	ISCU
ITGAM	ISG15
ITGAM	ISGF3G
ITGBL1	ITCH
ITM2B	ITCH
ITM2B	ITGA1
ITPA	ITGA1
JUN	ITGA2
KAL1	ITGA2B
KCTD6	ITGA3
KCTD6	ITGA4
KDELC2	ITGA4
KDELR1	ITGA4
KDELR1	ITGA5
KDELR1	ITGA8
KDELR1	ITGA9
KDELR1	ITGAM
KDELR1	ITGAV
KDELR2	ITGAV
KIAA0226	ITGB1
KIAA0247	ITGB1
KIAA0355	ITGB1
KIAA0460	ITGB1
KIAA1267	ITGB1
KIAA1267	ITGB1BP1
KIAA1267	ITGB2
KIAA1267	ITGB3
KIAA1462	ITGB3
KIAA1799	ITGB3
KIN	ITGB3
KIN	ITGB3BP
KRR1	ITGB3BP
KRR1	ITGB4
KRR1	ITGB5
KRR1	ITGB6
KRR1	ITGB7
KRR1	ITM2C
KRR1	ITSN1
KRT7	ITSN2
KRT7	IVNS1ABP
KRT7	JAG1
KRT7	JAK1
KRT7	JAK2
KRT7	JAK3
LAPTM4A	JAK3
LAPTM4A	JAM3
LARP4B	JAM3
LARP4B	JARID2
LARP4B	JDP2
LARP4B	JPH3
LARP7	JTV1
LARP7	JUN
LDHA	JUN
LDHA	JUND
LDHA	JUP
LDHA	KALRN
LDHA	KARS
LDHA	KAT2A
LDHA	KCNA1
LDHA	KCNA2
LDHA	KCNE3
LDHA	KCNJ11
LDHA	KCNJ12
LDHA	KCNJ4
LDHA	KCNK3
LGALS1	KCNK3
LGALS1	KCNN4
LGALS1	KCNQ2
LGALS1	KCNQ3
LGALS1	KCNQ5
LGALS1	KCTD5
LGALS1	KDELR1
LGALS1	KDM5C
LGALS1	KDR
LGALS1	KEAP1
LGALS1	KEL
LGALS1	KHK
LGALS1	KIAA0391
LGALS1	KIAA0408
LGALS1	KIAA0415
LGALS1	KIAA0774
LINC00311	KIAA0774
LIPG	KIAA0947
LIPG	KIAA1009
LITAF	KIAA1009
LITAF	KIAA1303
LITAF	KIAA1377
LMF1	KIAA1377
LOXL2	KIAA1377
LPGAT1	KIAA1377
LRRFIP1	KIAA1377
LRRFIP1	KIAA1549
LRRFIP1	KIAA1683
LRRFIP1	KIAA1804
LRRFIP1	KIAA1967
LUM	KIDINS220
LUM	KIF15
LUM	KIF1B
LUM	KIF23
LUM	KIF2C
LUM	KIF3B
LXN	KIF5B
LXN	KIFC1
LXN	KIR2DL4
LXN	KIT
LXN	KLC1
LXN	KLC4
LXN	KLF1
LXN	KLF10
LYRM5	KLF11
LYRM7	KLHL12
MALAT1	KLHL13
MANEAL	KLHL13
MAP4K3	KLK2
MAP4K3	KLK3
MAP4K3	KLKB1
MAP4K3	KNG1
MAP4K3	KPNA1
MAP4K3	KPNA2
MAP7D3	KPNA2
MAPRE1	KPNA2
MAPRE1	KPNA3
MAPRE1	KPNA4
MAPRE1	KPNB1
MAPRE1	KRAS
MAPRE1	KREMEN1
MAPRE1	KRI1
MAPRE1	KRT13
MAPRE1	KRT15
MAPRE1	KRT17
MAPRE1	KRT18
MAPRE1	KRT19
MAPRE1	KRT20
MAPRE1	KRT27
MAPRE1	KRT78
MAPRE1	KRT8
MAPRE1	KRTAP4-12
MAX	L1CAM
MAX	LACRT
MAX	LAMA4
MAX	LAMC3
MAX	LAMP1
MAX	LAMP2
MAX	LAPTM5
MAX	LARP1
MAX	LARP2
MAX	LBP
MAX	LBR
MAX	LCK
MAX	LCP1
MAX	LCP2
MAX	LDHA
MAX	LDHB
MAX	LEO1
MAX	LEP
MAX	LEPR
MAX	LETMD1
MAX	LGALS13
MAX	LGALS2
MAX	LGALS3
MAX	LGALS3BP
MAX	LGALS4
MAX	LHB
MAX	LHCGR
MAX	LIG1
MAX	LIG4
MAX	LILRB1
MAX	LIMS1
MAX	LIMS2
MAX	LIN37
MAX	LIN54
MAX	LIN9
MAX	LIPM
MAX	LIPT1
MAX	LLGL1
MAX	LMAN1
MAX	LMNB1
MAX	LMO2
MAX	LMO3
MAX	LMO4
MAX	LNX1
MAX	LOC100653061
MAX	LOC56901
MAX	LOR
MAX	LPA
MAX	LPL
MAX	LPP
MAX	LRCH4
MAX	LRFN1
MBTPS2	LRG1
MCFD2	LRIG1
MCFD2	LRP1
MCFD2	LRP1B
MEG3	LRP2
METTL21A	LRP2
METTL2B	LRP2
MFAP4	LRP2
MGAT2	LRP2
MGEA5	LRP2
MGEA5	LRP5
MGEA5	LRP6
MGEA5	LRP8
MGEA5	LRPAP1
MGEA5	LRRC41
MGEA5	LRRC7
MGEA5	LRRCC1
MGEA5	LSM1
MGEA5	LSM10
MGEA5	LSM2
MGEA5	LSM3
MIA3	LSM3
MIA3	LSM4
MIA3	LSM6
MIA3	LSM7
MIEN1	LSM7
MIS12	LSM7
MIS12	LSM8
MIS12	LSP1
MIS12	LSR
MIS12	LTA
MIS12	LTA4H
MIS12	LTBP1
MIS12	LTBP3
MIS12	LY6D
MIS12	LY9
MIS12	LYAR
MIS12	LYN
MIS12	LYPLA1
MIS12	LYST
MIS12	LZTS1
MIS12	M6PRBP1
MIS12	MACF1
MIS12	MAD1L1
MIS12	MAD2L1BP
MIS12	MAD2L2
MIS12	MAFF
MKKS	MAFF
MKKS	MAFG
MKKS	MAFK
MLL5	MAFK
MLL5	MAG
MLL5	MAGEA11
MLL5	MAGEA6
MLL5	MAGEB2
MLLT4	MAGEB2
MLLT4	MAGEC1
MLLT4	MAGED1
MLLT4	MAGED2
MLLT4	MAGI1
MLLT4	MAK
MLLT4	MALT1
MLLT4	MAN2A2
MLLT4	MAP1A
MLLT4	MAP1LC3A
MLLT4	MAP1LC3B
MLLT4	MAP2
MLLT4	MAP2K1
MLLT4	MAP2K2
MLLT4	MAP2K5
MLLT4	MAP3K1
MMS19	MAP3K1
MMS19	MAP3K11
MMS19	MAP3K12
MMS19	MAP3K14
MOBKL3	MAP3K14
MOBKL3	MAP3K2
MOBKL3	MAP3K3
[truncated: 2,064 more rows]
