# Supplementary material for: Comparison of Gene Expression Profile of Epiretinal Membranes Obtained from Eyes with Proliferative Vitreoretinopathy to That of Secondary Epiretinal Membranes
Source: PLoS One. 2013 Jan 23;8(1):e54191. doi: 10.1371/journal.pone.0054191 (PMC3553111; doi:10.1371/journal.pone.0054191)
Supplement: Table S4 — Possible physical interactors to the proteins encoded by cDNAs expressed in the Secondary ERMs library. (XLSX) [file pone.0054191.s004.xlsx]

## Sheet: Supplimental Secondary ERMs
Table S4. Possible physical interactors to the proteins encoded by cDNAs expressed in the Secondary ERMs library.
Secondary ERMs Library Gene	Putative Ineractor
A1BG	ABCC6
A1BG	ANXA7
A1BG	CDKN1A
A1BG	CRISP3
A1BG	GRB7
A1BG	HNF4A
A1BG	ONECUT1
A1BG	PRDX4
A1BG	SETD7
A1BG	SMN1
A1BG	SMN2
A1BG	SNCA
A1BG	TK1
ABCD4	DLEU1
ABCD4	PEA15
ABCD4	TMEM66
ABCD4	UBC
ABCD4	XRCC6
ACLY	ACLY
ACLY	ARF6
ACLY	BCAR3
ACLY	CCNA1
ACLY	CDKN2A
ACLY	GSK3B
ACLY	HDAC5
ACLY	HGS
ACLY	HNF4A
ACLY	IKBKE
ACLY	NME2
ACLY	PRKAB1
ACLY	PRKACA
ACLY	TERF1
ACLY	TERF2
ACLY	TFE3
ACLY	TNFRSF10D
ACLY	UBC
ACLY	VHL
ACSBG1	GSK3B
ACTN1	ACTN1
ACTN1	ADORA2A
ACTN1	APC
ACTN1	ATXN2
ACTN1	ATXN7
ACTN1	BTK
ACTN1	CACNA1A
ACTN1	CAMK2A
ACTN1	CDH1
ACTN1	CDK5
ACTN1	CDK5R1
ACTN1	CDK5R2
ACTN1	CEBPA
ACTN1	CLIC5
ACTN1	COIL
ACTN1	COL17A1
ACTN1	CSRP1
ACTN1	CSRP3
ACTN1	CTNNA1
ACTN1	DAG1
ACTN1	DDN
ACTN1	ESR1
ACTN1	ESR2
ACTN1	FBP1
ACTN1	FXN
ACTN1	GABARAPL1
ACTN1	GFI1B
ACTN1	GIPC1
ACTN1	GIT2
ACTN1	GRB2
ACTN1	GRIA4
ACTN1	GRIN2A
ACTN1	GTF2H1
ACTN1	HNF4A
ACTN1	HSP90AB1
ACTN1	ITGB1
ACTN1	KPNA2
ACTN1	LPP
ACTN1	MAGEA11
ACTN1	MED14
ACTN1	MYOT
ACTN1	MYOZ1
ACTN1	MYOZ2
ACTN1	MYOZ3
ACTN1	NEBL
ACTN1	NR1H3
ACTN1	NUMBL
ACTN1	PALLD
ACTN1	PCAF
ACTN1	PDHX
ACTN1	PDLIM1
ACTN1	PDLIM5
ACTN1	PHB
ACTN1	PIAS4
ACTN1	PKD1
ACTN1	PKN1
ACTN1	PLD2
ACTN1	PLEK
ACTN1	PSEN1
ACTN1	PSMA1
ACTN1	PTK2
ACTN1	PTPN1
ACTN1	PTPN6
ACTN1	PYGB
ACTN1	Q6ZRZ5
ACTN1	Q7Z763
ACTN1	RAVER1
ACTN1	RPS27
ACTN1	SLC2A4
ACTN1	SRC
ACTN1	SSX2IP
ACTN1	SUMO1
ACTN1	TERF1
ACTN1	TERF2
ACTN1	TES
ACTN1	TJP1
ACTN1	TRAF3IP1
ACTN1	TTN
ACTN1	TUBA1A
ACTN1	UBC
ACTN1	VCL
ACTN1	XRCC4
ACTN1	ZYX
ADIPOQ	ADIPOR2
ADIPOQ	CDH13
AEN	UBC
AKAP13	BAK1
AKAP13	CTNNAL1
AKAP13	ESR1
AKAP13	ESR2
AKAP13	GNA12
AKAP13	GNAQ
AKAP13	HNF4A
AKAP13	ONECUT1
AKAP13	PPARA
AKAP13	PRKAR2A
AKAP13	RANBP2
AKAP13	RHOA
AKAP13	RXRB
AKAP13	TGM2
AKAP13	THRA
AKAP13	UBC
AKAP13	YWHAA
AKAP13	YWHAE
AKAP13	YWHAG
AKAP13	YWHAZ
ALDOA	ALDOA
ALDOA	ALDOB
ALDOA	ATP6V1E1
ALDOA	BCAT2
ALDOA	CACNA1A
ALDOA	DYNLL1
ALDOA	EGFR
ALDOA	FANCA
ALDOA	GALNT6
ALDOA	GPD2
ALDOA	H2AFX
ALDOA	HDAC5
ALDOA	HSP90AB1
ALDOA	IQCB1
ALDOA	MAPK13
ALDOA	MLH1
ALDOA	MYOC
ALDOA	OSBPL10
ALDOA	PCNA
ALDOA	PIAS4
ALDOA	PLD2
ALDOA	PSMA3
ALDOA	PSMD4
ALDOA	RAD52
ALDOA	SUMO2
ALDOA	SUMO4
ALDOA	TGM2
ALDOA	TRIM63
ALDOA	TUBB
ALDOA	UBC
ALDOA	USP15
ALDOA	XRN1
ALDOA	YWHAZ
ANAPC11	ANAPC1
ANAPC11	ANAPC10
ANAPC11	ANAPC11
ANAPC11	ANAPC2
ANAPC11	ANAPC4
ANAPC11	APC2
ANAPC11	CAPN11
ANAPC11	CCNB1
ANAPC11	CDC16
ANAPC11	CDC20
ANAPC11	CDC27
ANAPC11	CDH1
ANAPC11	CUL5
ANAPC11	MAK
ANAPC11	MLKL
ANAPC11	NKD2
ANAPC11	PTTG1
ANAPC11	RNF111
ANAPC11	TRIM65
ANAPC11	UBC
ANAPC11	UBE2C
ANAPC11	UBE2L1
ANAPC11	UBE2U
ANAPC11	ZAP70
ANK2	ABCC8
ANK2	DCTN4
ANK2	DNAJB1
ANK2	EPB42
ANK2	GABARAPL1
ANK2	GABARAPL2
ANK2	GRB2
ANK2	KCNJ11
ANK2	L1CAM
ANK2	NCK1
ANK2	NDEL1
ANK2	NRCAM
ANK2	OBSCN
ANK2	OPRS1
ANK2	SLC8A1
ANK2	SPTBN1
ANK2	TNIK
ANK2	UBC
ANKH	RPSA
ANKH	UBC
ANKRD10	UBC
ANKRD17	ADH6
ANKRD17	APC
ANKRD17	BAP1
ANKRD17	BTBD12
ANKRD17	MDM2
ANKRD17	NFKBIE
ANKRD17	UBC
ANKRD40	UBC
ANKRD40	VHL
ANXA5	ACTG1
ANXA5	COL10A1
ANXA5	COL2A1
ANXA5	EED
ANXA5	EIF4G1
ANXA5	FDFT1
ANXA5	H2AFX
ANXA5	HNF4A
ANXA5	IFNGR2
ANXA5	ITGB5
ANXA5	KDR
ANXA5	LAMC3
ANXA5	PPP2R1B
ANXA5	Q96I65
ANXA5	SUMO1
ANXA5	SUMO2
ANXA5	SUPT4H1
ANXA5	UBC
AP3S1	AP3B2
AP3S1	AP3D1
AP3S1	AP3S2
AP3S1	IRS1
AP3S1	SCARB2
AP3S1	SLC30A3
AP3S1	UBC
APOC2	ALB
APOC2	HNF4A
APOC2	LPL
AQP1	ADAMTSL4
AQP1	AQP1
AQP1	CCDC85B
AQP1	EFEMP2
AQP1	EPHB2
AQP1	KCTD17
AQP1	KRTAP4-12
AQP1	MDFI
AQP1	PICK1
AQP1	TRIP6
ARL6IP1	ARL4D
ARL6IP1	ARL6
ARL6IP1	FBXW7
ARL6IP1	FDFT1
ARL6IP1	FXR2
ARL6IP1	HGS
ARL6IP1	HMGCL
ARL6IP1	INPP5K
ARL6IP1	NUDT3
ARL6IP1	PLEKHM2
ARL6IP1	UBC
ARL6IP1	YWHAZ
ARL6IP5	ARL6
ARL6IP5	CCR5
ARL6IP5	PRAF2
ARL6IP5	SLC1A1
ARL6IP5	UBC
ARL6IP5	XRCC1
ARMC10	MME
ARMC10	UBC
ARNT	LDHA
ARSE	C19ORF6
ARSE	COQ6
ARSE	NDN
ARSE	Q6ZMQ0
ARSE	Q86U30
ARSE	TNK2
AS3MT	HNF4A
AS3MT	UBC
ATCAY	STUB1
ATCAY	UBE2D2
ATP5C1	ATP5A1
ATP5C1	ATP5B
ATP5C1	ATP5F1
ATP5C1	CA12
ATP5C1	CCND3
ATP5C1	CCT7
ATP5C1	CHMP2B
ATP5C1	DKFZP686O1117
ATP5C1	DPP3
ATP5C1	EGFR
ATP5C1	EIF2C4
ATP5C1	ELOF1
ATP5C1	GABARAPL1
ATP5C1	GDPD2
ATP5C1	ICT1
ATP5C1	ITIH2
ATP5C1	LOC56902
ATP5C1	MED15
ATP5C1	MPHOSPH1
ATP5C1	MPP1
ATP5C1	MYC
ATP5C1	NDUFB3
ATP5C1	NGEF
ATP5C1	PAWR
ATP5C1	PJA1
ATP5C1	PNO1
ATP5C1	POLA2
ATP5C1	PTN
ATP5C1	Q9NXJ6
ATP5C1	SERPINA1
ATP5C1	UBC
ATP5C1	ZNF337
ATP5D	ATG5
ATP5D	ATP5F1
ATP5D	EIF1B
ATP5D	PSMD6
ATP5D	RIPK2
ATP5D	SGK
ATP5D	UBC
ATP5E	CYP17A1
ATP5E	SUMO4
ATP5E	UBC
ATP5H	ATP5F1
ATP5H	C7ORF20
ATP5H	DKFZP434C1415
ATP5H	ICT1
ATP5H	UBC
ATP5O	BRCC3
ATP5O	BTBD12
ATP5O	EIF1B
ATP5O	EIF6
ATP5O	EPB41
ATP5O	GABARAPL1
ATP5O	IKBKE
ATP5O	IKBKG
ATP5O	MPG
ATP5O	MYC
ATP5O	PRKAB1
ATP5O	TRAF6
ATP5O	UBC
ATP5O	VHL
ATP6AP1	ANG
ATP6AP1	HBA1
ATP6AP1	HBA2
ATP6AP1	NR1I2
ATP6AP1	SYVN1
ATP6AP1	UBC
ATP6V0E1	ATP6V1E1
B2M	A2M
B2M	B2M
B2M	BAT3
B2M	CALR
B2M	CD1A
B2M	CD1B
B2M	CD1D
B2M	CD1E
B2M	CD8A
B2M	FCGRT
B2M	GRB2
B2M	HFE
B2M	HLA-A
B2M	HLA-B
B2M	HLA-C
B2M	HLA-E
B2M	HLA-F
B2M	HLA-G
B2M	LILRB1
B2M	LIN37
B2M	LIN54
B2M	MICA
B2M	P30481
B2M	PRSS23
B2M	TAP1
B2M	TFRC
B2M	UBC
BGN	APOB
BGN	APP
BGN	BMP4
BGN	COL1A1
BGN	COL1A2
BGN	COL2A1
BGN	COL4A2
BGN	DAG1
BGN	ELN
BGN	HLN2
BGN	JPH3
BGN	MFAP2
BGN	PLA2G1B
BGN	SGCA
BGN	TGFB1
BGN	TNF
BGN	WISP1
BLR1	CCL16
BLR1	CCL3
BLR1	CCL4
BLR1	CCL5
BLR1	CXCL13
BLR1	GNAI2
BLR1	GNAO1
BLR1	GNAQ
BNC2	IRF6
BNC2	RB1
BNC2	SUMO2
BTF3	ARF6
BTF3	CSNK2B
BTF3	EIF6
BTF3	H2AFX
BTF3	HLA-B
BTF3	HNF4A
BTF3	IKBKE
BTF3	MED21
BTF3	PAK2
BTF3	PINX1
BTF3	POLR2B
BTF3	TRAF6
BTF3	UBC
BTF3	USP17
BTF3	VHL
BUB3	ADRM1
BUB3	ANAPC1
BUB3	ANAPC4
BUB3	ANAPC5
BUB3	APC
BUB3	BUB1
BUB3	BUB1B
BUB3	CDC16
BUB3	CDC20
BUB3	CDC23
BUB3	CDC26
BUB3	CDC27
BUB3	CPNE1
BUB3	DYNLT3
BUB3	EXOC3
BUB3	GABARAPL1
BUB3	HDAC1
BUB3	HDAC2
BUB3	HDGF
BUB3	MAP1LC3A
BUB3	MAP1LC3B
BUB3	PARP1
BUB3	PARP2
BUB3	RPL37A
BUB3	SUGT1
BUB3	THRA
BUB3	TNIK
BUB3	TRAF6
BUB3	UBC
BUB3	UBE1
BUB3	USP11
BUB3	USP7
BUB3	WBP4
BUB3	ZNF207
C11ORF10	HNF4A
C11ORF10	UBC
C11ORF31	FYB
C11ORF79	CCDC90B
C11ORF79	DKFZP434F1919
C11ORF79	IKBKAP
C11ORF79	IMMT
C11ORF79	UBC
C12ORF29	UBC
C12ORF65	CDK2
C14ORF44	SMAD2
C16ORF61	HNF4A
C16ORF61	UBC
C16ORF61	VHL
C17ORF49	UBC
C17ORF49	WDR5
C17ORF49	WDR82
C18ORF55	HNF4A
C18ORF55	UBC
C19ORF60	MDFI
C19ORF60	OSGEP
C19ORF60	PIAS3
C19ORF60	PSMD14
C19ORF60	SMN1
C19ORF60	SMN2
C19ORF60	TK1
C19ORF70	HLA-A
C19ORF70	PELO
C19ORF70	TNFRSF14
C19ORF70	TSC22D1
C19ORF70	UBC
C19ORF70	VHL
C1ORF115	MBD3
C1ORF31	C7ORF44
C1ORF31	GABARAP
C1ORF31	UBC
C1R	C1QA
C1R	C1QB
C1R	C1R
C1R	C1S
C1R	CSNK2A1
C1R	EP300
C1R	PCK1
C1R	SERPING1
C3	ABL1
C3	ASF1B
C3	C2
C3	C3
C3	C3AR1
C3	C5
C3	CD46
C3	CFB
C3	CFH
C3	CFHR3
C3	CFHR4
C3	CFHR5
C3	CFI
C3	CFP
C3	CPN1
C3	CR1
C3	CR2
C3	CTSG
C3	GC
C3	GPR77
C3	HNF4A
C3	IGHM
C3	ITGAM
C3	ITGAX
C3	LAMA1
C3	LRP1
C3	MASP1
C3	OLFM4
C3	PAPPA
C3	RAD21
C3	TGM2
C3	UBC
C3	VHL
C3	VSIG4
C3ORF60	ATG2A
C3ORF60	C6ORF66
C3ORF60	GEM
C3ORF60	ICT1
C3ORF60	LSM1
C3ORF60	MYC
C3ORF60	NDUFS2
C3ORF60	NDUFS3
C3ORF60	UBC
C4ORF34	LSM4
C4ORF34	UBC
C5ORF24	UBC
C6ORF35	HNF4A
C9ORF102	CBX6
C9ORF80	UBC
CALM2	ADCY8
CALM2	AKAP9
CALM2	ASCL2
CALM2	ATP2B4
CALM2	CACNA1A
CALM2	CALD1
CALM2	CALM1
CALM2	DLG1
CALM2	EDF1
CALM2	EGFR
CALM2	ESR1
CALM2	ESR2
CALM2	GRM5
CALM2	GRM7
CALM2	H2AFX
CALM2	INSR
CALM2	INVS
CALM2	IQCB1
CALM2	KCNQ2
CALM2	KCNQ3
CALM2	KCNQ5
CALM2	KIAA1683
CALM2	MARCKS
CALM2	MRPL20
CALM2	MYF5
CALM2	MYF6
CALM2	MYO6
CALM2	MYOD1
CALM2	MYOG
CALM2	NEUROD1
CALM2	PCK1
CALM2	PCNT
CALM2	PPEF1
CALM2	PPEF2
CALM2	RAB3B
CALM2	TCF4
CALM2	UBC
CALM2	UBE3A
CALM2	USP6
CALU	APCS
CALU	AURKA
CALU	CFTR
CALU	CTNNAL1
CALU	IQCB1
CALU	MAP1LC3A
CALU	UBC
CALU	UMPS
CALU	ZPBP
CAMK1D	ASAH1
CAMK1D	BNIP3L
CAMK1D	CAMKK1
CAMK1D	CDC25A
CAMK1D	CUL3
CAMK1D	GMFG
CAMK1D	NEDD4
CAMK1D	NEDD4L
CAMK1D	TNFSF13
CANX	ABCC2
CANX	AMFR
CANX	APOB
CANX	ATP2A2
CANX	BCAP31
CANX	BSCL2
CANX	CALR
CANX	CD1D
CANX	CD3D
CANX	CD82
CANX	CD9
CANX	CFTR
CANX	CSNK2A1
CANX	EBI3
CANX	EDEM1
CANX	F8
CANX	FAM107A
CANX	FSHR
CANX	GABARAPL1
CANX	GABARAPL2
CANX	GRIA1
CANX	GRIN1
CANX	HDAC5
CANX	HLA-A
CANX	HTR3A
CANX	IFNGR1
CANX	IKBKG
CANX	ITGA6
CANX	ITGB1
CANX	KSR1
CANX	L1CAM
CANX	LCT
CANX	LHCGR
CANX	LPA
CANX	LRP1
CANX	MAPK13
CANX	MAPK8IP1
CANX	MBTPS1
CANX	MTNR1A
CANX	MTNR1B
CANX	NDRG1
CANX	OPRD1
CANX	PDIA3
CANX	PIGK
CANX	PLP1
CANX	PMP22
CANX	PRAF2
CANX	PRKCSH
CANX	SERP1
CANX	SERPINA1
CANX	SLC2A1
CANX	SLC4A1
CANX	SLC6A4
CANX	SMURF2
CANX	SSR1
CANX	SUMO2
CANX	SVIP
CANX	TF
CANX	TG
CANX	TNFRSF1A
CANX	TRA@
CANX	TRPV4
CANX	TSHR
CANX	UBC
CANX	ZNRF4
CAST	ABL1
CAST	CAPN1
CAST	CAPNS1
CAST	CASP1
CAST	CASP3
CAST	CASP7
CAST	CRK
CAST	FYN
CAST	GRB2
CAST	HTRA1
CAST	KIAA0101
CAST	NCK1
CAST	PIK3R1
CAST	PLCG1
CAST	PPFIA1
CAST	PPFIA2
CAST	PPFIA3
CAST	PPFIA4
CAST	SRC
CAST	UBC
CAT	ABL1
CAT	ABL2
CAT	APP
CAT	CAT
CAT	GABARAPL1
CAT	KEAP1
CAT	PEX5
CAT	PTPN11
CAT	SUMO4
CAT	TLR10
CAT	TYSND1
CAT	UBC
CAT	USP53
CCDC19	H2AFX
CCDC45	HNF4A
CCDC45	LSM3
CCDC45	UBC
CCDC45	YWHAE
CCDC45	YWHAG
CCDC49	CCDC85B
CCDC49	HNF4A
CCDC49	LAMC3
CCDC56	UBC
CCND2	AKAP8
CCND2	CDK2
CCND2	CDK4
CCND2	CDK5
CCND2	CDK6
CCND2	CDKN1A
CCND2	CDKN1B
CCND2	CDKN2A
CCND2	DMTF1
CCND2	NPDC1
CCND2	PAK3
CCND2	PCGF2
CCND2	Q59ED0
CCND2	RB1
CCND2	RBX1
CCND2	RUNX1
CCND2	SERTAD1
CCND2	TSC2
CCND2	UBC
CCNL1	CDK11A
CCNL1	SFRS2
CCT8	ACTB
CCT8	CDK9
CCT8	CTTNBP2
CCT8	DOCK5
CCT8	GABARAPL1
CCT8	HDAC1
CCT8	HDAC5
CCT8	HNF4A
CCT8	IGBP1
CCT8	MAP1LC3A
CCT8	MAP3K1
CCT8	MAP3K3
CCT8	MAPK13
CCT8	MEPCE
CCT8	MOBKL3
CCT8	PPP2CA
CCT8	PPP2CB
CCT8	PPP2R2A
CCT8	PPP2R2B
CCT8	PPP2R2C
CCT8	PPP2R2D
CCT8	PPP2R4
CCT8	PPP4C
CCT8	PSMA3
CCT8	RAD21
CCT8	RFWD2
CCT8	RP13-122B23.3
CCT8	STK24
CCT8	STRN
CCT8	STRN3
CCT8	STRN4
CCT8	TBK1
CCT8	TCP1
CCT8	TRAF3IP3
CCT8	UBC
CCT8	VHL
CCT8	XAB1
CCT8	YWHAZ
CDK2AP1	AMY1A
CDK2AP1	CDK2
CDK2AP1	CDK2AP2
CDK2AP1	CDKN2B
CDK2AP1	CIAO1
CDK2AP1	CSNK2B
CDK2AP1	HDAC1
CDK2AP1	HDAC2
CDK2AP1	IGHA1
CDK2AP1	IGHA2
CDK2AP1	MBD2
CDK2AP1	MBD3
CDK2AP1	POLA1
CDK2AP1	RBBP4
CDK2AP1	RBBP7
CDK2AP1	SRRM2
CDK2AP1	ZNF420
CHCHD2	HNF4A
CHCHD2	SIRT1
CHCHD2	UBC
CHCHD5	HNF4A
CHEK2	AATF
CHEK2	ARHGAP1
CHEK2	ARTN
CHEK2	ASF1A
CHEK2	ATM
CHEK2	ATR
CHEK2	BRCA1
CHEK2	BRCA2
CHEK2	CDC25A
CHEK2	CDC25C
CHEK2	CHEK2
CHEK2	DBF4
CHEK2	E2F1
CHEK2	ERCC6
CHEK2	FOXM1
CHEK2	GINS2
CHEK2	HNF4A
CHEK2	KPNA2
CHEK2	MDC1
CHEK2	MDM2
CHEK2	MDM4
CHEK2	MRC1
CHEK2	MSH2
CHEK2	MUS81
CHEK2	NBN
CHEK2	NR4A1
CHEK2	PER3
CHEK2	PLK1
CHEK2	PLK3
CHEK2	POLR2L
CHEK2	PPP2CA
CHEK2	PPP2R1A
CHEK2	PPP2R2A
CHEK2	PPP2R2B
CHEK2	PPP2R5A
CHEK2	PPP2R5B
CHEK2	PPP2R5C
CHEK2	PPP2R5D
CHEK2	PPP2R5E
CHEK2	RAD50
CHEK2	RAD9A
CHEK2	RB1
CHEK2	REV3L
CHEK2	STRAP
CHEK2	TP53
CHEK2	TP53BP1
CHEK2	TSSK1B
CHEK2	VCP
CHEK2	XRCC1
CHORDC1	CHORDC1
CHORDC1	HSP90AA1
CHORDC1	HSP90AB1
CHORDC1	PPP5C
CHORDC1	UBC
CLDN15	GEM
CMPK	ATG5
CMPK	BACE1
CMPK	EIF1B
CMPK	EIF6
CMPK	MCC
CMPK	PRKAB1
CMPK	TNIK
CMPK	UBC
CMPK	YWHAZ
CNIH4	CBWD1
CNIH4	ILK
CNIH4	PRKAB1
CNIH4	TNFRSF14
CNIH4	TOR1A
CNIH4	UBC
CNR2	GNA15
CORO2A	HDAC3
CORO2A	NCOR1
CORO2A	NR1H2
CORO2A	TBL1X
CORO2A	TBL1XR1
COX15	CLN3
COX15	UBC
COX6B1	COX2
COX6B1	TH1L
COX6B1	UBC
COX6C	COX2
COX6C	PTN
COX6C	RCHY1
COX6C	TH1L
COX6C	UBC
COX7A2L	HNF4A
COX7A2L	MAGEA11
COX7A2L	Q6ZRZ5
COX7A2L	UBC
CPVL	ATAD5
CPVL	CTNNBIP1
CPVL	MAP3K3
CPVL	NRBF2
CPVL	PLRG1
CPVL	UBC
CRIM1	ATXN7
CRIM1	CACNA1A
CRIM1	UBC
CRIPT	DLG1
CRIPT	DLG2
CRIPT	DLG3
CRIPT	DLG4
CRIPT	HNF4A
CRIPT	INADL
CRIPT	LLGL1
CRIPT	TUBB
CRIPT	UBQLN4
CRYAB	ADAM2
CRYAB	APP
CRYAB	BCL2L1
CRYAB	BMPR2
CRYAB	CASP3
CRYAB	CCL22
CRYAB	CCND1
CRYAB	CRYAA
CRYAB	CRYAB
CRYAB	CRYBA1
CRYAB	CRYBB2
CRYAB	CRYGC
CRYAB	CS
CRYAB	EPB41
CRYAB	HDAC1
CRYAB	HSPB1
CRYAB	HSPB2
CRYAB	HSPB8
CRYAB	PSMA3
CRYAB	PSMD4
CRYAB	TTN
CRYAB	UBC
CRYGS	CRYGS
CRYZL1	HNF4A
CRYZL1	UBC
CSF2RA	CHUK
CSF2RA	CSF2
CSF2RA	CSF2RA
CSF2RA	CSF2RB
CSF2RA	IKBKB
CSF2RA	KIT
CSF2RA	LYN
CSF2RA	PIK3R1
CSF2RA	RPSA
CSF2RA	SDC2
CTSB	A2M
CTSB	ACAN
CTSB	ADAMTSL4
CTSB	AMBP
CTSB	ANXA2
CTSB	ANXA7
CTSB	APOE
CTSB	BAT3
CTSB	BGLAP
CTSB	CDKN1A
CTSB	CST3
CTSB	CST7
CTSB	CSTA
CTSB	CSTB
CTSB	CTSB
CTSB	CTSD
CTSB	DMWD
CTSB	FAM118B
CTSB	IGF1
CTSB	INS
CTSB	MARCKS
CTSB	MLH1
CTSB	PLAU
CTSB	REN
CTSB	RGS2
CTSB	RIEG2
CTSB	S100A10
CTSB	SERPINB13
CTSB	SLPI
CTSB	SPHK1
CTSB	SPINT2
CTSB	SPRY2
CTSB	SRPX2
CTSB	UBC
CTSB	UBQLN4
CTSB	USP29
CTSL1	ALB
CTSL1	APOA1
CTSL1	ARSA
CTSL1	BAT3
CTSL1	BTN3A3
CTSL1	CD7
CTSL1	CD74
CTSL1	COL18A1
CTSL1	CRELD2
CTSL1	CST3
CTSL1	CST7
CTSL1	CSTA
CTSL1	CSTB
CTSL1	CTSC
CTSL1	CTSL1
CTSL1	EED
CTSL1	GCG
CTSL1	GEM
CTSL1	IGFBP3
CTSL1	IGHA1
CTSL1	IL8
CTSL1	KNG1
CTSL1	PLAU
CTSL1	RELB
CTSL1	RXRA
CTSL1	SERPINB13
CTSL1	SERPINB3
CTSL1	SLPI
CTSL1	TF
CTSL1	TG
CTSL1	UBC
CUTC	ASCC2
CUTC	CUTC
CUTC	HNF4A
CUTC	LNX1
CUTC	NADSYN1
CUTC	NIF3L1
CUTC	NUDT18
CUTC	PIM2
CUTC	Q9HA25
CUTC	SLC25A6
CUTC	SLC27A6
CUTC	SPG21
CUTC	UBC
CXCR4	ADRBK2
CXCR4	ARRB2
CXCR4	CCR5
CXCR4	CD4
CXCR4	CD74
CXCR4	CTSG
CXCR4	CXCL12
CXCR4	CXCR4
CXCR4	DPP4
CXCR4	ELANE
CXCR4	GNA13
CXCR4	GNAI1
CXCR4	HLA-C
CXCR4	HSPA8
CXCR4	ITCH
CXCR4	JAK1
CXCR4	JAK2
CXCR4	JAK3
CXCR4	MYBL2
CXCR4	MYH9
CXCR4	PTK2
CXCR4	PTPN11
CXCR4	PTPN6
CXCR4	PTPRC
CXCR4	SDC4
CXCR4	SOCS1
CXCR4	SOCS3
CXCR4	STAM
CXCR4	STAT1
CXCR4	STAT2
CXCR4	STAT3
CXCR4	STAT5B
CXCR4	SUMO4
CXCR4	TLR2
CXCR4	UBC
CXCR4	USP14
CXCR4	VAV1
CXORF45	ATN1
CXORF45	ATXN1L
CXORF45	RERE
CXORF45	UBC
CYP51A1	HNF4A
CYP51A1	UBC
CYP51A1	ZNF420
CYR61	ITGAV
CYR61	ITGB5
CYR61	MYC
CYR61	UBC
CYR61	ZWINT
DAD1	EPB41
DAD1	HLA-B
DAD1	HNF4A
DAD1	IKBKE
DAD1	MCL1
DAD1	UBC
DBT	ADI1
DBT	EIF2C3
DBT	EIF2C4
DBT	HNF4A
DBT	IFIT2
DBT	SRRM2
DBT	TNFRSF1B
DBT	USP16
DCAF10	BTBD12
DCAF10	CUL4A
DCAF10	DDB1
DCAF10	TCEA2
DCAF10	UBC
DCTN5	HNF4A
DCTN5	RP4-691N24.1
DCTN5	UBC
DDX3X	ACTB
DDX3X	APBB1
DDX3X	ARRB2
DDX3X	BTK
DDX3X	C20ORF24
DDX3X	CD4
DDX3X	CD40
DDX3X	CENPA
DDX3X	CSNK2A1
DDX3X	DYNLL1
DDX3X	EIF4A2
DDX3X	ELF3
DDX3X	ESR1
DDX3X	ESR2
DDX3X	FBXO33
DDX3X	GABARAP
DDX3X	GABARAPL1
DDX3X	GABARAPL2
DDX3X	HDAC5
DDX3X	IKBKE
DDX3X	ILK
DDX3X	MAP1LC3A
DDX3X	MAP1LC3B
DDX3X	MAP3K14
DDX3X	MAPK13
DDX3X	MED10
DDX3X	MED19
DDX3X	MED29
DDX3X	MYC
DDX3X	NEDD4
DDX3X	NFKB2
DDX3X	NUP62
DDX3X	PCK1
DDX3X	PIN1
DDX3X	POT1
DDX3X	PPP2R2B
DDX3X	PUF60
DDX3X	RAD21
DDX3X	RAD51C
DDX3X	RIPK3
DDX3X	SAP18
DDX3X	SFRS12
DDX3X	SMARCAD1
DDX3X	SRRM2
DDX3X	SUMO2
DDX3X	TADA2L
DDX3X	TBK1
DDX3X	TERF2
DDX3X	TOB1
DDX3X	TRAF1
DDX3X	TRAF6
DDX3X	UBC
DDX3X	VHL
DDX3X	WBP4
DDX3X	XPO1
DDX3X	YWHAQ
DDX3X	YWHAZ
DDX3X	YY1
DDX3X	ZNF512B
DDX5	ACTB
DDX5	AIRE
DDX5	AKAP8
DDX5	AKT1
DDX5	ARF6
DDX5	ARRB2
DDX5	C20ORF24
DDX5	CALM1
DDX5	CD4
DDX5	CDK9
DDX5	CENPA
DDX5	CHD3
DDX5	CREBBP
DDX5	DDX17
DDX5	DGCR8
DDX5	EP300
DDX5	ESR1
DDX5	ESR2
DDX5	FBL
DDX5	GABARAP
DDX5	GABARAPL1
DDX5	GABARAPL2
DDX5	GRB2
DDX5	GSK3B
DDX5	GSTK1
DDX5	HDAC1
DDX5	HDGF
DDX5	HNRPA1
DDX5	HNRPH1
DDX5	IKBKE
DDX5	IPO11
DDX5	KHDRBS2
DDX5	MAP1LC3A
DDX5	MAP1LC3B
DDX5	MAP3K14
DDX5	MBD3
DDX5	MEPCE
DDX5	MGMT
DDX5	MYOD1
DDX5	NCOA1
DDX5	NCOA2
DDX5	NCOA3
DDX5	NDRG1
DDX5	OTUB1
DDX5	PHLDA3
DDX5	PIAS1
DDX5	PIK3CA
DDX5	PIN1
DDX5	POLR2A
DDX5	PRKCA
DDX5	PSMA3
DDX5	RG9MTD1
DDX5	RIPK3
DDX5	SMAD3
DDX5	SMARCA4
DDX5	SMARCAD1
DDX5	SMN1
DDX5	SNCG
DDX5	SRA1
DDX5	SRRM1
DDX5	SRRM2
DDX5	STK24
DDX5	SUMO1
DDX5	SUMO2
DDX5	TADA2L
DDX5	TBP
DDX5	TCEA1
DDX5	TNNT1
DDX5	TOB1
DDX5	TOP1
DDX5	TP53
DDX5	TRAF1
DDX5	UBC
DDX5	VHL
DDX5	YWHAG
DDX5	YY1
DDX5	ZWINT
DDX52	AP4M1
DDX52	HLCS
DDX52	MED19
DDX52	MED29
DDX52	MED9
DDX52	MYC
DDX52	PMP22
DDX52	SUMO2
DDX52	UBC
DHRS7	ETV5
DHRS7	RICTOR
DHRS7	UBC
DLC1	AKT1
DLC1	RASA1
DLC1	S100A10
DLC1	TNS3
DLC1	WWC1
DNLZ	HSPA9
DNTTIP2	DNTT
DNTTIP2	ESR1
DNTTIP2	ESR2
DNTTIP2	HIST1H2BA
DNTTIP2	HIST2H3A
DNTTIP2	HIST3H2A
DNTTIP2	HIST4H4
DNTTIP2	NELL1
DNTTIP2	PCNA
DNTTIP2	PPARG
DNTTIP2	RXRA
DNTTIP2	SUMO2
DNTTIP2	UBC
DOCK8	CDC42
DOCK8	RAC1
DOCK8	RHOJ
DOCK8	RHOQ
DOCK8	SMAD2
DOCK8	UBC
DOLK	UBC
DTX3L	DTX1
DTX3L	DTX3L
DTX3L	HIP2
DTX3L	HIST1H4A
DTX3L	HNF4A
DTX3L	PARP9
DTX3L	PHF7
DTX3L	RNF111
DTX3L	SUMO2
DTX3L	TRIM9
DTX3L	UBC
DTX3L	UBE2D1
DTX3L	UBE2D2
DTX3L	UBE2D3
DTX3L	UBE2D4
DTX3L	UBE2E1
DTX3L	UBE2E2
DTX3L	UBE2E3
DTX3L	UBE2H
DTX3L	UBE2I
DTX3L	UBE2R2
DTX3L	UBE2W
ECHS1	ATG5
ECHS1	C19ORF58
ECHS1	CAPN1
ECHS1	CBWD2
ECHS1	CLDN12
ECHS1	CYP2E1
ECHS1	ECHS1
ECHS1	EIF1B
ECHS1	EPB41
ECHS1	FTSJ1
ECHS1	GABARAPL2
ECHS1	GH1
ECHS1	GRB2
ECHS1	HLA-B
ECHS1	IKBKE
ECHS1	MCC
ECHS1	PAK2
ECHS1	PPM1B
ECHS1	PRKAB1
ECHS1	RIPK2
ECHS1	SERPINA1
ECHS1	SMURF2
ECHS1	TFE3
ECHS1	TIMP2
ECHS1	TNIK
ECHS1	TRAF6
ECHS1	TRIM63
ECHS1	UBC
ECHS1	UBE1
ECHS1	UBE1DC1
ECHS1	UCHL5
ECHS1	VHL
ECHS1	YWHAZ
EEA1	EEA1
EEA1	ERBB2
EEA1	GIT1
EEA1	GZMB
EEA1	HDAC6
EEA1	IGF1R
EEA1	IGF2R
EEA1	KPNB1
EEA1	MAPK14
EEA1	NSF
EEA1	PXK
EEA1	RAB14
EEA1	RAB22A
EEA1	RAB5A
EEA1	RAB5B
EEA1	RAB5C
EEA1	RABEP1
EEA1	RABGEF1
EEA1	RHO
EEA1	RUVBL1
EEA1	STX12
EEA1	STX6
EEA1	TOM1
EEA1	UBC
EEA1	ZFYVE16
EEA1	ZFYVE9
EEF1A1	ABTB2
EEF1A1	ACTB
EEF1A1	AK3
EEF1A1	AMFR
EEF1A1	ANKRD24
EEF1A1	ANXA7
EEF1A1	APLP1
EEF1A1	ARIH2
EEF1A1	ARRB2
EEF1A1	AXIN1
EEF1A1	BBS1
EEF1A1	BBS2
EEF1A1	BBS4
EEF1A1	BRMS1
EEF1A1	BRMS1L
EEF1A1	BTBD2
EEF1A1	C11ORF59
EEF1A1	C11ORF79
EEF1A1	C4B
EEF1A1	C5ORF13
EEF1A1	CASP2
EEF1A1	CBL
EEF1A1	CCDC130
EEF1A1	CCL18
EEF1A1	CDC25A
EEF1A1	CDKN1A
EEF1A1	CKS2
EEF1A1	COX17
EEF1A1	CRADD
EEF1A1	CRCT1
EEF1A1	CSRP2
EEF1A1	DARS
EEF1A1	DIABLO
EEF1A1	DKFZP686N1286
EEF1A1	DLEU1
EEF1A1	DUSP7
EEF1A1	DYNLL1
EEF1A1	EEF1A1
EEF1A1	EGFR
EEF1A1	EIF2C3
EEF1A1	EIF2C4
EEF1A1	EIF3F
EEF1A1	EXOSC4
EEF1A1	FAS
EEF1A1	GABARAP
EEF1A1	GABARAPL1
EEF1A1	GABARAPL2
EEF1A1	GADD45A
EEF1A1	GADD45G
EEF1A1	GRB2
EEF1A1	GSK3B
EEF1A1	H2AFX
EEF1A1	HBXIP
EEF1A1	HSPE1
EEF1A1	IKBKG
EEF1A1	IMMT
EEF1A1	IQCB1
EEF1A1	ITGB1BP1
EEF1A1	ITSN1
EEF1A1	KCNE3
EEF1A1	KIF1B
EEF1A1	KRAS
EEF1A1	LAMA4
EEF1A1	LOC100653061
EEF1A1	LSM3
EEF1A1	MAD2L1BP
EEF1A1	MAGED2
EEF1A1	MAP1LC3A
EEF1A1	MAP1LC3B
EEF1A1	MAP3K14
EEF1A1	MAPK13
EEF1A1	MAPK14
EEF1A1	MDM2
EEF1A1	MED10
EEF1A1	MED19
EEF1A1	MED29
EEF1A1	MED9
EEF1A1	MGMT
EEF1A1	MLLT3
EEF1A1	MME
EEF1A1	MNAT1
EEF1A1	MRM1
EEF1A1	MRPL42
EEF1A1	MYOC
EEF1A1	MYSM1
EEF1A1	NEDD8
EEF1A1	NELL1
EEF1A1	NEU1
EEF1A1	NICE1
EEF1A1	NOP56
EEF1A1	NR4A1
EEF1A1	NRAS
EEF1A1	O95781
EEF1A1	ORMDL3
EEF1A1	PABPC4
EEF1A1	PAEP
EEF1A1	PAFAH1B3
EEF1A1	PAPSS1
EEF1A1	PASK
EEF1A1	PCDHA4
EEF1A1	PCNA
EEF1A1	PFN2
EEF1A1	PHYHIP
EEF1A1	PKN2
EEF1A1	PLAUR
EEF1A1	PLCG1
EEF1A1	POLE2
EEF1A1	POLR2C
EEF1A1	POU5F1
EEF1A1	PPP2R2B
EEF1A1	PPP4C
EEF1A1	PQBP1
EEF1A1	PRKCD
EEF1A1	PSG9
EEF1A1	PSMA3
EEF1A1	PSMD11
EEF1A1	PTPN4
EEF1A1	PTPRCAP
EEF1A1	Q9ULW4
EEF1A1	RAB27A
EEF1A1	RAD23A
EEF1A1	RAD23B
EEF1A1	RAD52
EEF1A1	RAF1
EEF1A1	RAP2A
EEF1A1	RBBP8
EEF1A1	RFC5
EEF1A1	RG9MTD1
EEF1A1	RGS12
EEF1A1	RNF10
EEF1A1	RPA2
EEF1A1	RPLP1
EEF1A1	RRAS
EEF1A1	RSRC1
EEF1A1	SARS2
EEF1A1	SERPINB9
EEF1A1	SFN
EEF1A1	SHBG
EEF1A1	SMA4
EEF1A1	SMAD2
EEF1A1	SMAD4
EEF1A1	SMN1
EEF1A1	SMN2
EEF1A1	SNCA
EEF1A1	SNW1
EEF1A1	SPHK1
EEF1A1	SRRM1
EEF1A1	SRRM2
EEF1A1	SSR1
EEF1A1	STAT6
EEF1A1	STMN2
EEF1A1	SULT1E1
EEF1A1	SUMO2
EEF1A1	SUV420H2
EEF1A1	TAF9
EEF1A1	TGIF1
EEF1A1	TK1
EEF1A1	TMPRSS3
EEF1A1	TMPRSS4
EEF1A1	TMSB4X
EEF1A1	TNFSF11
EEF1A1	TOPORS
EEF1A1	TP53BP2
EEF1A1	TPT1
EEF1A1	TRAF3IP1
EEF1A1	TRDMT1
EEF1A1	TSPY1
EEF1A1	TSPYL2
EEF1A1	TTR
EEF1A1	UBC
EEF1A1	UBE2E3
EEF1A1	UBQLN4
EEF1A1	VARS
EEF1A1	WARS
EEF1A1	XPO5
EEF1A1	XRN2
EEF1A1	YWHAG
EEF1A1	YWHAQ
EEF1A1	YWHAZ
EEF1A1	ZBTB16
EEF1A1	ZCCHC10
EEF1A1	ZNF24
EEF1A1	ZNF259
EEF2K	CDC2
EEF2K	EEF2
EEF2K	MAPK11
EEF2K	MAPK12
EEF2K	MAPK13
EEF2K	MAPK14
EEF2K	MAPK8
EEF2K	MAPK9
EEF2K	MAPKAPK2
EEF2K	MAPKAPK3
EEF2K	MAPKAPK5
EEF2K	PRKAA1
EEF2K	PRKAA2
EEF2K	PRKACA
EEF2K	RPS6KA1
EEF2K	RPS6KB1
EEF2K	RPS6KB2
EEF2K	UBC
EGLN3	LDHA
EIF1	EPB41
EIF1	MAPK6
EIF1	OLFM2
EIF1	RASA1
EIF1	UBC
EIF1	UPF2
EIF3C	AAGAB
EIF3C	ACTB
EIF3C	CALM1
EIF3C	CD4
EIF3C	CHAF1A
EIF3C	EIF1AX
EIF3C	EIF3A
EIF3C	EIF3B
EIF3C	EIF3E
EIF3C	EIF3F
EIF3C	EIF3G
EIF3C	EIF3H
EIF3C	EIF3J
EIF3C	EIF3K
EIF3C	EIF6
EIF3C	FRAP1
EIF3C	HDAC5
EIF3C	HMOX2
EIF3C	KIAA1303
EIF3C	LOC56901
EIF3C	MAPK6
EIF3C	NDUFA4L2
EIF3C	PFDN1
EIF3C	RAD21
EIF3C	RPS6KB1
EIF3C	SMAD9
EIF3C	SNIP1
EIF3C	TADA2L
EIF3C	UBC
EIF3C	USP20
EIF3C	USP3
EIF3C	ZC3H12D
EIF3E	ACTB
EIF3E	ARF6
EIF3E	ATG12
EIF3E	BAT2
EIF3E	CNTF
EIF3E	COPS6
EIF3E	COPS7A
EIF3E	COPS7B
EIF3E	COPS8
EIF3E	CSN3
EIF3E	DCC
EIF3E	DDX24
EIF3E	DEGS1
EIF3E	EIF1B
EIF3E	EIF3A
EIF3E	EIF3B
EIF3E	EIF3D
EIF3E	EIF3EIP
EIF3E	EIF3F
EIF3E	EIF3K
EIF3E	EIF4ENIF1
EIF3E	EIF6
EIF3E	EPAS1
EIF3E	FBXW7
EIF3E	GPAA1
EIF3E	GPBP1L1
EIF3E	HAP1
EIF3E	HAPP
EIF3E	HNF4A
EIF3E	IFIT1
EIF3E	MAGED1
EIF3E	MYC
EIF3E	NCOA3
EIF3E	NDRG1
EIF3E	NPM1
EIF3E	NSF
EIF3E	PML
EIF3E	PRKAB1
EIF3E	PSMC6
EIF3E	PSMD12
EIF3E	RGS2
EIF3E	RPIP8
EIF3E	SAP18
EIF3E	SMAD9
EIF3E	SMURF2
EIF3E	SUMO2
EIF3E	TNFRSF14
EIF3E	TRAF6
EIF3E	TRIM27
EIF3E	TRIM63
EIF3E	UBC
EIF3E	USP20
EIF3H	ABCE1
EIF3H	ABI3
EIF3H	ARPC5
EIF3H	ASCC3
EIF3H	BAI1
EIF3H	BAT2
EIF3H	BAT2L1
EIF3H	CCDC85B
EIF3H	CSNK2A1
EIF3H	CSNK2A2
EIF3H	CSNK2B
EIF3H	DISC1
EIF3H	EIF1B
EIF3H	EIF3A
EIF3H	EIF3B
EIF3H	EIF3D
EIF3H	EIF3E
EIF3H	EIF3EIP
EIF3H	EIF3F
EIF3H	EIF3FP2
EIF3H	EIF3FP3
EIF3H	EIF3G
EIF3H	EIF3H
EIF3H	EIF3I
EIF3H	EIF3J
EIF3H	EIF3K
EIF3H	EIF3M
EIF3H	EIF4A2
EIF3H	EIF4E
EIF3H	EIF4E2
EIF3H	EIF4G1
EIF3H	EIF4G3
EIF3H	GCA
EIF3H	HLA-B
EIF3H	HSP90AB1
EIF3H	IMMT
EIF3H	MCC
EIF3H	MGMT
EIF3H	NKX1-1
EIF3H	POLR1E
EIF3H	PRKAB1
EIF3H	SRRM1
EIF3H	SRRM2
EIF3H	TADA2L
EIF3H	TMEM203
EIF3H	TNIK
EIF3H	UBC
EIF3H	USP3
EIF3H	WDR48
EIF4B	ALK
EIF4B	ARRB1
EIF4B	ARRB2
EIF4B	CAMK2D
EIF4B	CASP3
EIF4B	CSNK2A1
EIF4B	EIF2C3
EIF4B	EIF2C4
EIF4B	EIF3A
EIF4B	EIF3B
EIF4B	EIF3F
EIF4B	EIF3H
EIF4B	EIF4B
EIF4B	EIF4E
EIF4B	EIF4G3
EIF4B	KBTBD7
EIF4B	NELL1
EIF4B	PABPC1
EIF4B	PAK2
EIF4B	PLK1
EIF4B	RPS6KA1
EIF4B	RPS6KB1
EIF4B	SFN
EIF4B	UBC
EIF4B	USP11
EIF4B	USP7
EIF4G2	CASP3
EIF4G2	CIAO1
EIF4G2	EIF2S1
EIF4G2	EIF2S2
EIF4G2	EIF3A
EIF4G2	EIF3F
EIF4G2	EIF3H
EIF4G2	EIF3J
EIF4G2	EIF4A1
EIF4G2	EIF4A2
EIF4G2	EIF4E
EIF4G2	EIF5
EIF4G2	GSTK1
EIF4G2	MAGEA6
EIF4G2	MKNK1
EIF4G2	NCBP1
EIF4G2	PTP4A3
EIF4G2	RPA2
EIF4G2	SKIL
EIF4G2	UBC
EIF5A2	DCC
EIF5A2	DHPS
EIF5A2	GABARAPL1
EIF5A2	MAP1LC3A
EIF5A2	OPTN
EIF5A2	PTBP2
EIF5A2	RAB30
EIF5A2	UBC
EIF5A2	VHL
ELF1	BCL6
ELF1	HMGA1
ELF1	HOXC13
ELF1	NFKB1
ELF1	NFYA
ELF1	NFYB
ELF1	RB1
ELF1	REL
ELF1	SP1
ELF1	SUMO2
ELF1	UBC
ELK1	FOS
ENAH	ABI1
ENAH	ABI2
ENAH	ABI3
ENAH	ABL1
ENAH	APBB1
ENAH	BAIAP2
ENAH	CD36
ENAH	DNMBP
ENAH	ENAH
ENAH	FAT
ENAH	FYB
ENAH	GPHN
ENAH	MAPK1
ENAH	PFN1
ENAH	PRPF40A
ENAH	RAPH1
ENAH	ROBO4
ENAH	RPS6KA1
ENAH	SPTA1
ENAH	TES
ENAH	UBC
ENAH	WAS
ENAH	XPO6
ENAH	ZYX
ENO1	ACHE
ENO1	ACTB
ENO1	AGTPBP1
ENO1	BHLHB2
ENO1	CD4
ENO1	EP300
ENO1	FANCA
ENO1	GABARAP
ENO1	GABARAPL1
ENO1	GABARAPL2
ENO1	GRB2
ENO1	H2AFX
ENO1	HDAC1
ENO1	INSIG2
ENO1	ISG15
ENO1	MAP1LC3B
ENO1	MAP2K5
ENO1	MAPK13
ENO1	MYOC
ENO1	PCNA
ENO1	PLG
ENO1	PSMA3
ENO1	RAD52
ENO1	RIPK2
ENO1	SUMO2
ENO1	SUMO4
ENO1	TRAPPC2
ENO1	TRAPPC2P1
ENO1	TSG101
ENO1	UBC
ENO1	YWHAQ
ENO1	YWHAZ
ENTPD4	RPS27
ENTPD4	UBC
ENY2	ATXN7L3
ENY2	KAT2A
ENY2	MCM3AP
ENY2	TAF10
ENY2	TRRAP
ENY2	UBC
ENY2	USP22
EP300	LDHA
ESR1	FOS
EXD1	UBC
F2R	CAPN1
F2R	CAV1
F2R	CHRD
F2R	CTSG
F2R	ELANE
F2R	F2
F2R	GNA12
F2R	GNA13
F2R	GNA15
F2R	GNAI2
F2R	GNAT1
F2R	GPRASP1
F2R	ITGAV
F2R	PLG
F2R	PROCR
F2R	PRTN3
F2R	SNX1
F2R	TMED2
F2R	UBC
FAM114A1	UBC
FAM120C	SUMO1
FAM177A1	UBC
FAM18B	UBC
FAU	COPS6
FAU	EIF1B
FAU	GABARAP
FAU	GABARAPL2
FAU	GRB2
FAU	LYAR
FAU	MAP3K14
FAU	PINX1
FAU	RET
FAU	TAF7
FAU	UBC
FBLIM1	FERMT2
FBLIM1	FLNA
FBLIM1	FLNB
FBXL18	CALCOCO2
FBXL18	KRTAP4-12
FBXL18	MDFI
FBXL18	PLSCR1
FBXL18	UBC
FBXO27	MGMT
FBXO27	STUB1
FCER1G	BTK
FCER1G	CLEC4C
FCER1G	FCER1A
FCER1G	FCGR3A
FCER1G	GP6
FCER1G	KIR2DL4
FCER1G	LYN
FCER1G	NCR1
FCER1G	PLCG2
FCER1G	SYK
FCER1G	UBC
FHOD1	ACTA1
FHOD1	ACTG1
FHOD1	APC
FHOD1	BBS1
FHOD1	BBS2
FHOD1	BBS4
FHOD1	BBS7
FHOD1	CR2
FHOD1	EXOSC8
FHOD1	FHOD1
FHOD1	GRB2
FHOD1	HRAS
FHOD1	LNPEP
FHOD1	NCOA6
FHOD1	PFN2
FHOD1	PPARG
FHOD1	PRKG1
FHOD1	RAC1
FHOD1	RANBP2
FHOD1	RNF5
FHOD1	UBC
FHOD1	UBE2H
FHOD1	WNK1
FHOD1	YWHAZ
FHOD1	ZMYND8
FKBP7	IRF2
FKBP7	POU5F1
FKBP7	UBQLN4
FN1	ADAMTS4
FN1	ALB
FN1	AMBP
FN1	APCS
FN1	APOA1
FN1	ATXN7
FN1	C1QA
FN1	CD44
FN1	CDKN2A
FN1	COL13A1
FN1	COL1A1
FN1	COL1A2
FN1	COL2A1
FN1	COL4A1
FN1	COL4A2
FN1	COL4A3
FN1	COL4A4
FN1	COL4A5
FN1	COL4A6
FN1	COL6A2
FN1	COL7A1
FN1	COMP
FN1	CRP
FN1	CTGF
FN1	CTSD
FN1	CXCL12
FN1	DCN
FN1	DUSP10
FN1	EGFR
FN1	EP300
FN1	F13A1
FN1	FASLG
FN1	FBLN1
FN1	FBLN2
FN1	FN1
FN1	FST
FN1	FSTL3
FN1	GALNT6
FN1	GRB2
FN1	GSN
FN1	HGF
FN1	HRG
FN1	HSPG2
FN1	IGFBP3
FN1	IGFBP5
FN1	IGHA1
FN1	IGHG1
FN1	IGHM
FN1	ITGA3
FN1	ITGA4
FN1	ITGA5
FN1	ITGA8
FN1	ITGAV
FN1	ITGB1
FN1	ITGB3
FN1	ITGB6
FN1	ITGB7
FN1	KLK3
FN1	KPNA2
FN1	LACRT
FN1	LGALS3BP
FN1	LPA
FN1	LRG1
FN1	LTBP1
FN1	MAG
FN1	MAP3K7IP1
FN1	MAP3K7IP2
FN1	MATN2
FN1	MEP1A
FN1	MEP1B
FN1	MIA
FN1	MMP9
FN1	MYC
FN1	MYOC
FN1	NOV
FN1	NR0B2
FN1	NT5E
FN1	PDGFA
FN1	PELI2
FN1	PKD1
[truncated: 4,752 more rows]
